# Supplementary material for: Comparison and improvement of the predictability and interpretability with ensemble learning models in QSPR applications
Source: J Cheminform. 2020 Mar 30;12:19. doi: 10.1186/s13321-020-0417-9 (PMC7106596; doi:10.1186/s13321-020-0417-9)
Supplement: Supplementary file 3 — Additional file 3. The training set of fluorescence with descriptors. [file 13321_2020_417_MOESM3_ESM.csv]

No	MW	AMW	Se	Sp	Si	Me	Mp	Mi	GD	nAT	nSK	nTA	nBT	nBO	nBM	SCBO	RBN	RBF	nDB	nTB	nAB	nH	nC	nN	nO	nP	nS	nF	nCL	nBR	nI	nB	nHM	nHet	nX	H%	C%	N%	O%	X%	nCsp3	nCsp2	nCsp	nStructures	totalcharge	nCIC	nCIR	TRS	Rperim
1	353.52	6.798	50.865	35.767	57.771	0.978	0.688	1.111	0.085	52	27	2	55	30	20	41.5	4	0.073	3	0	17	25	25	2	0	0	0	0	0	0	0	0	0	2	0	48.1	48.1	3.8	0	0	4	21	0	1	1	4	6	24	20
2	178.24	7.427	23.418	17.807	26.076	0.976	0.742	1.086	0.165	24	14	0	25	15	13	23	0	0	0	1	12	10	14	0	0	0	0	0	0	0	0	0	0	0	0	41.7	58.3	0	0	0	0	12	2	1	0	2	2	12	12
3	206.3	6.877	29.185	21.33	32.906	0.973	0.711	1.097	0.142	30	16	0	31	17	14	25	3	0.097	2	0	12	14	16	0	0	0	0	0	0	0	0	0	0	0	0	46.7	53.3	0	0	0	0	16	0	1	0	2	2	12	12
4	202.26	7.779	25.418	19.807	28.076	0.978	0.762	1.08	0.142	26	16	0	27	17	14	27	0	0	0	2	12	10	16	0	0	0	0	0	0	0	0	0	0	0	0	38.5	61.5	0	0	0	0	12	4	1	0	2	2	12	12
5	232.34	6.834	33.069	24.091	37.322	0.973	0.709	1.098	0.124	34	18	0	35	19	15	28	4	0.114	3	0	12	16	18	0	0	0	0	0	0	0	0	0	0	0	0	47.1	52.9	0	0	0	0	18	0	1	0	2	2	12	12
7	221.27	7.902	27.847	20.267	30.784	0.995	0.724	1.099	0.14	28	17	0	30	19	17	27.5	2	0.067	0	0	17	11	15	1	1	0	0	0	0	0	0	0	0	2	0	39.3	53.6	3.6	3.6	0	0	15	0	1	0	3	3	17	17
9	133.16	7.833	17.08	11.744	18.953	1.005	0.691	1.115	0.244	17	10	1	18	11	10	16	0	0	0	0	10	7	8	1	1	0	0	0	0	0	0	0	0	2	0	41.2	47.1	5.9	5.9	0	1	7	0	1	0	2	3	11	9
10	391.62	7.832	49.134	36.301	55.196	0.983	0.726	1.104	0.085	50	27	2	53	30	19	41	5	0.094	3	0	16	23	23	2	0	0	2	0	0	0	0	0	2	4	0	46	46	4	0	0	4	19	0	1	1	4	6	22	18
11	268.34	7.454	36.043	24.25	40.322	1.001	0.674	1.12	0.111	36	20	4	37	21	15	30	4	0.108	3	0	12	16	16	2	2	0	0	0	0	0	0	0	0	4	0	44.4	44.4	5.6	5.6	0	2	14	0	1	0	2	2	12	12
12	376.33	9.408	41.593	28.75	43.957	1.04	0.719	1.099	0.085	40	28	5	44	32	20	43	1	0.023	2	0	18	12	21	0	7	0	0	0	0	0	0	0	0	7	0	30	52.5	0	17.5	0	1	20	0	1	0	5	9	29	23
14	430.49	7.972	54.676	36.898	60.196	1.013	0.683	1.115	0.071	54	32	8	57	35	18	47	4	0.07	6	0	12	22	25	2	5	0	0	0	0	0	0	0	0	7	0	40.7	46.3	3.7	9.3	0	4	21	0	1	0	4	7	24	20
20	430.49	7.972	54.676	36.898	60.196	1.013	0.683	1.115	0.071	54	32	8	57	35	18	47	4	0.07	6	0	12	22	25	2	5	0	0	0	0	0	0	0	0	7	0	40.7	46.3	3.7	9.3	0	4	21	0	1	0	4	7	24	20
21	430.49	7.972	54.676	36.898	60.196	1.013	0.683	1.115	0.071	54	32	8	57	35	18	47	4	0.07	6	0	12	22	25	2	5	0	0	0	0	0	0	0	0	7	0	40.7	46.3	3.7	9.3	0	4	21	0	1	0	4	7	24	20
22	212.16	10.103	22.542	14.284	23.968	1.073	0.68	1.141	0.152	21	15	5	22	16	8	21	0	0	2	0	6	6	10	0	3	0	0	2	0	0	0	0	0	5	2	28.6	47.6	0	14.3	9.5	1	9	0	1	0	2	3	12	10
23	555.63	7.938	71.083	47.097	78.358	1.015	0.673	1.119	0.055	70	41	9	74	45	20	59	8	0.108	8	0	12	29	31	3	7	0	0	0	0	0	0	0	0	10	0	41.4	44.3	4.3	10	0	8	23	0	1	0	5	8	29	25
24	646.62	12.679	54.793	40.096	56.217	1.074	0.786	1.102	0.056	51	40	12	55	44	17	58	5	0.091	11	0	6	11	25	1	9	0	0	0	5	0	0	0	5	15	5	21.6	49	2	17.6	9.8	3	22	0	1	0	5	8	29	25
26	612.18	12.004	54.469	39.238	56.273	1.068	0.769	1.103	0.058	51	39	11	55	43	17	57	5	0.091	11	0	6	12	25	1	9	0	0	0	4	0	0	0	4	14	4	23.5	49	2	17.6	7.8	3	22	0	1	0	5	8	29	25
27	270.27	9.009	31.04	20.671	33.867	1.035	0.689	1.129	0.116	30	20	2	32	22	18	32	4	0.125	2	0	16	10	13	4	3	0	0	0	0	0	0	0	0	7	0	33.3	43.3	13.3	10	0	1	12	0	1	0	3	4	17	15
28	234.22	8.675	28.055	18.08	30.123	1.039	0.67	1.116	0.132	27	17	4	28	18	9	24	3	0.107	3	0	6	10	12	0	5	0	0	0	0	0	0	0	0	5	0	37	44.4	0	18.5	0	2	10	0	1	0	2	3	12	10
29	387.5	7.598	50.265	37.074	55.86	0.986	0.727	1.095	0.078	51	30	0	55	34	29	48.5	5	0.091	0	0	29	21	28	1	1	0	0	0	0	0	0	0	0	2	0	41.2	54.9	2	2	0	1	27	0	1	0	5	6	30	28
30	378.48	7.885	46.952	36.853	51.737	0.978	0.768	1.078	0.078	48	30	0	52	34	30	52	0	0	0	2	28	18	30	0	0	0	0	0	0	0	0	0	0	0	0	37.5	62.5	0	0	0	0	26	4	1	0	5	8	30	26
32	181.25	7.25	24.52	17.813	27.574	0.981	0.713	1.103	0.176	25	14	1	27	16	15	23.5	0	0	0	0	15	11	13	1	0	0	0	0	0	0	0	0	0	1	0	44	52	4	0	0	1	12	0	1	0	3	6	17	13
33	265.39	6.805	38.374	26.108	43.816	0.984	0.669	1.123	0.116	39	20	4	41	22	16	30	2	0.049	0	0	16	19	17	3	0	0	0	0	0	0	0	0	0	3	0	48.7	43.6	7.7	0	0	4	13	0	1	0	3	6	18	14
34	237.33	7.192	32.607	22.586	36.986	0.988	0.684	1.121	0.131	33	18	4	35	20	16	28	0	0	0	0	16	15	15	3	0	0	0	0	0	0	0	0	0	3	0	45.5	45.5	9.1	0	0	2	13	0	1	0	3	6	18	14
35	410.39	9.771	44.527	28.318	47.292	1.06	0.674	1.126	0.079	42	28	9	44	30	13	40	5	0.114	7	0	6	14	16	2	9	0	1	0	0	0	0	0	1	12	0	33.3	38.1	4.8	21.4	0	4	12	0	1	0	3	4	17	15
36	721.72	10.46	73.237	49.005	76.842	1.061	0.71	1.114	0.047	69	48	13	74	53	29	72.5	9	0.122	10	0	19	21	28	2	15	0	3	0	0	0	0	0	3	20	0	30.4	40.6	2.9	21.7	0	8	20	0	1	-3	6	16	35	25
37	599.61	8.949	70.192	43.841	76.425	1.048	0.654	1.141	0.054	67	41	12	70	44	14	55	10	0.143	8	0	6	26	26	2	9	0	1	3	0	0	0	0	1	15	3	38.8	38.8	3	13.4	4.5	12	14	0	1	-1	4	7	23	19
39	713.75	9.391	79.316	52.358	85.039	1.044	0.689	1.119	0.046	76	49	15	81	54	24	72	7	0.086	12	0	12	27	31	3	13	0	2	0	0	0	0	0	2	18	0	35.5	40.8	3.9	17.1	0	8	23	0	1	0	6	12	35	29
41	1059.52	9.134	119.454	79.796	130.274	1.03	0.688	1.123	0.032	116	68	21	122	74	29	94	15	0.123	11	0	18	48	44	4	14	0	3	0	3	0	0	0	6	24	3	41.4	37.9	3.4	12.1	2.6	20	24	0	1	1	7	17	41	33
42	534.51	10.69	53.258	35.875	55.631	1.065	0.717	1.113	0.062	50	36	12	53	39	22	55	5	0.094	10	0	12	14	21	2	11	0	2	0	0	0	0	0	2	15	0	28	42	4	22	0	0	21	0	1	0	4	7	24	20
44	819.93	8.723	96.734	64.165	105.115	1.029	0.683	1.118	0.039	94	57	17	100	63	30	84	9	0.09	12	0	18	37	39	3	13	0	2	0	0	0	0	0	2	18	0	39.4	41.5	3.2	13.8	0	12	27	0	1	0	7	17	41	33
45	1080.51	9.396	118.629	80.653	128.651	1.032	0.701	1.119	0.031	115	70	21	121	76	31	98	17	0.14	13	0	18	45	46	4	14	0	3	0	3	0	0	0	6	24	3	39.1	40	3.5	12.2	2.6	18	28	0	1	-2	7	17	41	33
47	1025.28	8.202	127.832	81.716	141.292	1.023	0.654	1.13	0.032	125	66	19	128	69	25	88	26	0.203	13	0	12	59	41	3	17	1	4	0	0	0	0	0	5	25	0	47.2	32.8	2.4	13.6	0	21	20	0	1	1	4	6	22	18
48	175.2	7.964	22.291	14.96	24.578	1.013	0.68	1.117	0.179	22	13	3	23	14	8	19	0	0	2	0	6	9	10	1	2	0	0	0	0	0	0	0	0	3	0	40.9	45.5	4.5	9.1	0	1	9	0	1	0	2	3	12	10
50	440.54	7.342	60.654	38.637	67.651	1.011	0.644	1.128	0.071	60	32	8	63	35	11	43	6	0.095	5	0	6	28	24	2	6	0	0	0	0	0	0	0	0	8	0	46.7	40	3.3	10	0	12	12	0	1	0	4	7	23	19
52	295.37	7.574	39.145	26.256	43.82	1.004	0.673	1.124	0.104	39	22	4	41	24	11	32	4	0.098	5	0	6	17	17	3	2	0	0	0	0	0	0	0	0	5	0	43.6	43.6	7.7	5.1	0	3	14	0	1	0	3	6	18	14
54	352.5	6.779	51.621	33.682	58.688	0.993	0.648	1.129	0.086	52	26	6	54	28	17	37	6	0.111	1	0	16	26	21	3	2	0	0	0	0	0	0	0	0	5	0	50	40.4	5.8	3.8	0	7	14	0	1	1	3	6	18	14
55	753.71	10.049	80.178	50.142	86.28	1.069	0.669	1.15	0.043	75	50	16	78	53	22	69	11	0.141	10	0	12	25	29	3	10	0	2	6	0	0	0	0	2	21	6	33.3	38.7	4	13.3	8	8	21	0	1	0	4	7	24	20
58	511.64	7.415	69.152	46.324	77.064	1.002	0.671	1.117	0.061	69	38	6	74	43	22	56	5	0.068	4	0	18	31	31	2	5	0	0	0	0	0	0	0	0	7	0	44.9	44.9	2.9	7.2	0	10	21	0	1	1	6	16	36	28
59	591.78	7.13	82.687	55.37	92.725	0.996	0.667	1.117	0.052	83	44	12	88	49	24	64	5	0.057	6	0	18	39	37	2	5	0	0	0	0	0	0	0	0	7	0	47	44.6	2.4	6	0	12	25	0	1	1	6	16	36	28
61	431.65	6.443	65.938	43.483	75.266	0.984	0.649	1.123	0.071	67	32	9	70	35	16	45	5	0.071	4	0	12	35	28	2	2	0	0	0	0	0	0	0	0	4	0	52.2	41.8	3	3	0	12	16	0	1	1	4	10	24	18
64	525.68	7.731	68.716	45.051	76.484	1.011	0.663	1.125	0.062	68	37	8	72	41	18	53	7	0.097	6	0	12	31	27	3	6	0	1	0	0	0	0	0	1	10	0	45.6	39.7	4.4	8.8	0	12	15	0	1	0	5	15	30	22
65	502.71	7.393	67.676	46.069	76.063	0.995	0.677	1.119	0.062	68	36	8	71	39	18	51	7	0.099	6	0	12	32	29	3	3	0	1	0	0	0	0	0	1	7	0	47.1	42.6	4.4	4.4	0	8	21	0	1	1	4	7	24	20
66	267.41	6.522	40.258	26.87	46.232	0.982	0.655	1.128	0.111	41	20	5	42	21	13	28	4	0.095	1	0	12	21	17	3	0	0	0	0	0	0	0	0	0	3	0	51.2	41.5	7.3	0	0	4	13	0	1	0	2	2	12	12
67	520.47	8.974	60.436	39.613	64.455	1.042	0.683	1.111	0.06	58	38	9	62	42	19	55	7	0.113	7	0	12	20	27	0	11	0	0	0	0	0	0	0	0	11	0	34.5	46.6	0	19	0	6	21	0	1	0	5	9	29	23
68	78.12	6.51	11.651	8.284	13.246	0.971	0.69	1.104	0.4	12	6	0	12	6	6	9	0	0	0	0	6	6	6	0	0	0	0	0	0	0	0	0	0	0	0	50	50	0	0	0	0	6	0	1	0	1	1	6	6
69	154.22	7.01	21.418	15.807	24.076	0.974	0.719	1.094	0.197	22	12	0	23	13	12	19	1	0.043	0	0	12	10	12	0	0	0	0	0	0	0	0	0	0	0	0	45.5	54.5	0	0	0	0	12	0	1	0	2	2	12	12
70	660.56	8.469	79.614	54.034	87.606	1.021	0.693	1.123	0.048	78	47	6	83	52	24	68	14	0.169	8	0	16	31	33	4	6	0	1	2	0	0	0	1	1	14	2	39.7	42.3	5.1	7.7	2.6	8	25	0	1	0	6	9	32	28
72	292.12	8.114	36.84	24.228	40.946	1.023	0.673	1.137	0.11	36	21	6	38	23	9	29.5	3	0.079	4	0	5	15	14	2	2	0	0	2	0	0	0	1	0	7	2	41.7	38.9	5.6	5.6	5.6	4	10	0	1	0	3	6	16	12
75	634.52	8.575	75.731	51.273	83.191	1.023	0.693	1.124	0.051	74	45	6	79	50	23	65	13	0.165	7	0	16	29	31	4	6	0	1	2	0	0	0	1	1	14	2	39.2	41.9	5.4	8.1	2.7	8	23	0	1	0	6	9	32	28
76	634.52	8.575	75.731	51.273	83.191	1.023	0.693	1.124	0.051	74	45	6	79	50	23	65	13	0.165	7	0	16	29	31	4	6	0	1	2	0	0	0	1	1	14	2	39.2	41.9	5.4	8.1	2.7	8	23	0	1	0	6	9	32	28
77	385.62	6.22	60.399	40.813	69.432	0.974	0.658	1.12	0.079	62	29	6	65	32	15	41	4	0.062	3	0	12	33	27	2	0	0	0	0	0	0	0	0	0	2	0	53.2	43.5	3.2	0	0	10	17	0	1	1	4	6	22	18
78	333.44	7.249	45.752	31.154	51.36	0.995	0.677	1.117	0.093	46	25	2	49	28	18	38	4	0.082	2	0	16	21	21	2	2	0	0	0	0	0	0	0	0	4	0	45.7	45.7	4.3	4.3	0	4	17	0	1	1	4	6	22	18
80	365.58	7.947	45.251	33.54	50.781	0.984	0.729	1.104	0.093	46	25	2	49	28	18	38	4	0.082	2	0	16	21	21	2	0	0	2	0	0	0	0	0	2	4	0	45.7	45.7	4.3	0	0	4	17	0	1	1	4	6	22	18
81	430.61	7.555	56.538	39.705	63.318	0.992	0.697	1.111	0.077	57	31	5	62	36	18	46	1	0.016	2	0	16	26	26	2	2	0	1	0	0	0	0	0	1	5	0	45.6	45.6	3.5	3.5	0	10	16	0	1	0	6	15	35	25
82	411.66	6.237	64.283	43.574	73.847	0.974	0.66	1.119	0.073	66	31	6	69	34	16	44	5	0.072	4	0	12	35	29	2	0	0	0	0	0	0	0	0	0	2	0	53	43.9	3	0	0	10	19	0	1	1	4	6	22	18
83	359.48	7.19	49.636	33.915	55.775	0.993	0.678	1.115	0.085	50	27	2	53	30	19	41	5	0.094	3	0	16	23	23	2	2	0	0	0	0	0	0	0	0	4	0	46	46	4	4	0	4	19	0	1	1	4	6	22	18
84	391.62	7.832	49.134	36.301	55.196	0.983	0.726	1.104	0.085	50	27	2	53	30	19	41	5	0.094	3	0	16	23	23	2	0	0	2	0	0	0	0	0	2	4	0	46	46	4	0	0	4	19	0	1	1	4	6	22	18
85	437.7	6.253	68.167	46.336	78.263	0.974	0.662	1.118	0.068	70	33	6	73	36	17	47	6	0.082	5	0	12	37	31	2	0	0	0	0	0	0	0	0	0	2	0	52.9	44.3	2.9	0	0	10	21	0	1	1	4	6	22	18
86	385.52	7.139	53.52	36.676	60.19	0.991	0.679	1.115	0.079	54	29	2	57	32	20	44	6	0.105	4	0	16	25	25	2	2	0	0	0	0	0	0	0	0	4	0	46.3	46.3	3.7	3.7	0	4	21	0	1	1	4	6	22	18
87	789.63	8.057	101.349	62.381	111.726	1.034	0.637	1.14	0.038	98	56	12	101	59	20	74	27	0.267	10	0	10	42	35	5	13	0	0	2	0	0	0	1	0	21	2	42.9	35.7	5.1	13.3	2	15	20	0	1	0	4	7	21	17
88	789.63	8.057	101.349	62.381	111.726	1.034	0.637	1.14	0.038	98	56	12	101	59	20	74	27	0.267	10	0	10	42	35	5	13	0	0	2	0	0	0	1	0	21	2	42.9	35.7	5.1	13.3	2	15	20	0	1	0	4	7	21	17
89	1368.53	8.294	169.792	108.597	185.644	1.029	0.658	1.125	0.023	165	96	17	174	105	46	134	36	0.207	12	0	34	69	65	5	24	0	2	0	0	0	0	0	2	31	0	41.8	39.4	3	14.5	0	26	39	0	1	0	10	42	60	44
90	918.69	9.471	101.327	67.187	108.376	1.045	0.693	1.117	0.035	97	64	14	103	70	36	91	17	0.165	6	0	30	33	43	3	16	0	0	0	2	0	0	0	2	21	2	34	44.3	3.1	16.5	2.1	7	36	0	1	0	7	11	41	35
91	936.07	8.211	116.556	76.199	128.144	1.022	0.668	1.124	0.033	114	67	14	120	73	33	94	18	0.15	9	0	24	47	47	6	13	0	1	0	0	0	0	0	1	20	0	41.2	41.2	5.3	11.4	0	12	35	0	1	1	7	11	41	35
92	917.1	8.492	110.785	72.091	122.557	1.026	0.668	1.135	0.034	108	64	10	113	69	41	92	22	0.195	5	0	36	44	40	12	10	0	2	0	0	0	0	0	2	24	0	40.7	37	11.1	9.3	0	8	32	0	1	0	6	6	36	36
94	476.45	9.162	53.36	38.273	56.787	1.026	0.736	1.092	0.067	52	36	5	58	42	30	58	1	0.017	2	0	28	16	29	0	7	0	0	0	0	0	0	0	0	7	0	30.8	55.8	0	13.5	0	1	28	0	1	0	7	18	41	31
95	478.76	6.299	74.152	50.103	85.176	0.976	0.659	1.121	0.062	76	36	5	79	39	21	51	9	0.114	3	0	18	40	33	3	0	0	0	0	0	0	0	0	0	3	0	52.6	43.4	3.9	0	0	10	23	0	1	1	4	5	24	22
96	563.58	9.239	63.28	42.608	68.036	1.037	0.698	1.115	0.056	61	40	7	65	44	28	60.5	9	0.138	5	0	23	21	27	3	9	0	1	0	0	0	0	0	1	13	0	34.4	44.3	4.9	14.8	0	4	23	0	1	0	5	5	28	28
97	209.64	9.529	22.615	15.818	24.522	1.028	0.719	1.115	0.165	22	14	3	23	15	8	20	0	0	2	0	6	8	10	1	2	0	0	0	1	0	0	0	1	4	1	36.4	45.5	4.5	9.1	4.5	1	9	0	1	0	2	3	12	10
98	686.3	7.626	89.727	62.16	100.165	0.997	0.691	1.113	0.046	90	50	12	96	56	30	74	4	0.042	6	0	24	40	42	3	4	0	0	0	1	0	0	0	1	8	1	44.4	46.7	3.3	4.4	1.1	11	31	0	1	0	7	17	42	34
99	334.23	9.284	36.054	25.358	40.08	1.002	0.704	1.113	0.121	36	20	2	39	23	8	28	0	0	2	0	6	16	16	1	2	0	0	0	0	1	0	0	1	4	1	44.4	44.4	2.8	5.6	2.8	7	9	0	1	0	4	12	24	16
100	619.94	8.378	74.45	53.421	82.294	1.006	0.722	1.112	0.052	74	45	5	80	51	32	68.5	8	0.1	3	0	29	29	36	3	2	0	0	2	1	0	0	1	1	9	3	39.2	48.6	4.1	2.7	4.1	4	32	0	1	0	7	10	40	36
102	745.74	7.61	97.748	68.381	109.423	0.997	0.698	1.117	0.041	98	56	6	105	63	39	84.5	12	0.114	4	0	35	42	46	5	2	0	0	2	0	0	0	1	0	10	2	42.9	46.9	5.1	2	2	7	39	0	1	0	8	11	46	42
103	146.15	8.597	17.305	12.193	18.664	1.018	0.717	1.098	0.218	17	11	1	18	12	8	17	0	0	2	0	6	6	9	0	2	0	0	0	0	0	0	0	0	2	0	35.3	52.9	0	11.8	0	0	9	0	1	0	2	3	12	10
104	271.26	8.75	32.48	20.057	35.843	1.048	0.647	1.156	0.117	31	19	6	32	20	8	25	2	0.062	2	0	6	12	13	1	2	0	0	3	0	0	0	0	0	6	3	38.7	41.9	3.2	6.5	9.7	4	9	0	1	0	2	3	12	10
105	347.45	7.393	46.912	31.779	52.65	0.998	0.676	1.12	0.089	47	26	4	50	29	18	39	4	0.08	2	0	16	21	21	3	2	0	0	0	0	0	0	0	0	5	0	44.7	44.7	6.4	4.3	0	5	16	0	1	0	4	6	23	19
107	266.32	7.833	34.16	23.489	37.907	1.005	0.691	1.115	0.121	34	20	2	37	23	9	30	0	0	2	1	6	14	16	2	2	0	0	0	0	0	0	0	0	4	0	41.2	47.1	5.9	5.9	0	6	9	1	1	0	4	12	24	16
112	176.18	8.39	21.516	14.409	23.289	1.025	0.686	1.109	0.179	21	13	3	22	14	8	19	0	0	2	0	6	8	10	0	3	0	0	0	0	0	0	0	0	3	0	38.1	47.6	0	14.3	0	1	9	0	1	0	2	3	12	10
113	217.29	7.009	30.942	20.245	34.823	0.998	0.653	1.123	0.142	31	16	4	32	17	8	22	2	0.062	2	0	6	15	13	1	2	0	0	0	0	0	0	0	0	3	0	48.4	41.9	3.2	6.5	0	4	9	0	1	0	2	3	12	10
115	333.42	7.578	44.029	30.017	49.235	1.001	0.682	1.119	0.093	44	25	3	47	28	18	38	4	0.085	2	0	16	19	20	3	2	0	0	0	0	0	0	0	0	5	0	43.2	45.5	6.8	4.5	0	4	16	0	1	0	4	6	23	19
116	430.61	7.555	56.538	39.705	63.318	0.992	0.697	1.111	0.077	57	31	5	62	36	18	46	1	0.016	2	0	16	26	26	2	2	0	1	0	0	0	0	0	1	5	0	45.6	45.6	3.5	3.5	0	10	16	0	1	0	6	15	35	25
117	261.3	8.429	31.167	22.517	34.365	1.005	0.726	1.109	0.121	31	20	2	34	23	15	32	0	0	3	0	12	11	16	3	1	0	0	0	0	0	0	0	0	4	0	35.5	51.6	9.7	3.2	0	0	16	0	1	0	4	10	24	18
119	457.69	6.446	69.821	46.245	79.681	0.983	0.651	1.122	0.066	71	34	7	74	37	16	47	8	0.108	4	0	12	37	30	2	2	0	0	0	0	0	0	0	0	4	0	52.1	42.3	2.8	2.8	0	12	18	0	1	1	4	6	22	18
120	891.11	8.823	103.763	69.193	112.912	1.027	0.685	1.118	0.037	101	59	17	106	64	32	85	15	0.142	10	0	22	42	39	2	14	0	4	0	0	0	0	0	4	20	0	41.6	38.6	2	13.9	0	13	26	0	1	0	6	12	34	26
121	657.8	8.022	83.138	55.483	91.733	1.014	0.677	1.119	0.05	82	47	10	89	54	20	68	5	0.056	8	0	12	35	35	3	8	0	1	0	0	0	0	0	1	12	0	42.7	42.7	3.7	9.8	0	15	20	0	1	0	8	29	45	33
122	483.73	6.45	73.705	49.006	84.097	0.983	0.653	1.121	0.062	75	36	7	78	39	17	50	9	0.115	5	0	12	39	32	2	2	0	0	0	0	0	0	0	0	4	0	52	42.7	2.7	2.7	0	12	20	0	1	1	4	6	22	18
123	917.15	8.735	107.647	71.955	117.327	1.025	0.685	1.117	0.036	105	61	17	110	66	33	88	16	0.145	11	0	22	44	41	2	14	0	4	0	0	0	0	0	4	20	0	41.9	39	1.9	13.3	0	13	28	0	1	0	6	12	34	26
124	682.93	7.673	89.647	59.171	99.816	1.007	0.665	1.122	0.046	89	47	13	92	50	22	66	13	0.141	10	0	12	42	35	2	8	0	2	0	0	0	0	0	2	12	0	47.2	39.3	2.2	9	0	13	22	0	1	0	4	6	22	18
125	483.73	6.45	73.705	49.006	84.097	0.983	0.653	1.121	0.062	75	36	7	78	39	17	50	9	0.115	5	0	12	39	32	2	2	0	0	0	0	0	0	0	0	4	0	52	42.7	2.7	2.7	0	12	20	0	1	1	4	6	22	18
126	628.83	7.96	79.996	52.887	88.57	1.013	0.669	1.121	0.051	79	43	12	82	46	21	61	11	0.134	9	0	12	36	31	2	8	0	2	0	0	0	0	0	2	12	0	45.6	39.2	2.5	10.1	0	11	20	0	1	0	4	6	22	18
127	366.41	8.142	45.902	30.171	50.737	1.02	0.67	1.127	0.083	45	27	5	47	29	16	39	6	0.128	4	0	12	18	19	4	4	0	0	0	0	0	0	0	0	8	0	40	42.2	8.9	8.9	0	4	15	0	1	0	3	3	17	17
128	412.37	9.372	46.051	30.489	49.629	1.047	0.693	1.128	0.078	44	30	7	48	34	19	44	1	0.021	1	0	18	14	21	2	5	0	0	2	0	0	0	0	0	9	2	31.8	47.7	4.5	11.4	4.5	2	19	0	1	0	5	9	29	23
129	349.55	6.854	50.64	32.711	57.816	0.993	0.641	1.134	0.091	51	24	5	52	25	13	32.5	9	0.173	2	0	11	27	18	3	2	0	1	0	0	0	0	0	1	6	0	52.9	35.3	5.9	3.9	0	8	10	0	1	0	2	3	12	10
131	277.36	7.704	35.927	24.836	40.567	0.998	0.69	1.127	0.11	36	21	4	38	23	18	33	3	0.079	2	0	16	15	16	5	0	0	0	0	0	0	0	0	0	5	0	41.7	44.4	13.9	0	0	0	16	0	1	0	3	4	17	15
134	303.39	7.585	39.818	27.801	44.611	0.995	0.695	1.115	0.095	40	23	5	41	24	12	35	3	0.073	4	2	6	17	19	3	1	0	0	0	0	0	0	0	0	4	0	42.5	47.5	7.5	2.5	0	3	14	2	1	0	2	2	12	12
135	303.39	7.585	39.818	27.801	44.611	0.995	0.695	1.115	0.095	40	23	5	41	24	12	35	3	0.073	4	2	6	17	19	3	1	0	0	0	0	0	0	0	0	4	0	42.5	47.5	7.5	2.5	0	3	14	2	1	0	2	2	12	12
138	308.17	9.941	31.705	23.199	34.296	1.023	0.748	1.106	0.116	31	20	6	33	22	10	29	0	0	4	0	6	11	15	1	2	0	0	0	2	0	0	0	2	5	2	35.5	48.4	3.2	6.5	6.5	3	12	0	1	0	3	6	18	14
139	660.27	5.199	122.722	77.325	143.982	0.966	0.609	1.134	0.043	127	48	3	128	49	13	56	33	0.258	1	0	12	79	46	2	0	0	0	0	0	0	0	0	0	2	0	62.2	36.2	1.6	0	0	33	13	0	1	1	2	2	12	12
140	793.65	7.858	100.945	70.376	113.058	0.999	0.697	1.119	0.04	101	56	7	107	62	33	80.5	16	0.15	4	0	29	45	45	4	2	0	0	2	2	0	0	1	2	11	4	44.6	44.6	4	2	4	12	33	0	1	0	7	10	40	36
141	654.38	8.843	74.774	54.279	82.238	1.01	0.733	1.111	0.05	74	46	6	80	52	32	69.5	8	0.1	3	0	29	28	36	3	2	0	0	2	2	0	0	1	2	10	4	37.8	48.6	4.1	2.7	5.4	4	32	0	1	0	7	10	40	36
142	333.44	7.249	45.752	31.154	51.36	0.995	0.677	1.117	0.093	46	25	2	49	28	18	38	4	0.082	2	0	16	21	21	2	2	0	0	0	0	0	0	0	0	4	0	45.7	45.7	4.3	4.3	0	4	17	0	1	1	4	6	22	18
143	437.51	8.75	51.087	35.028	55.783	1.022	0.701	1.116	0.075	50	31	4	54	35	18	47	4	0.074	6	0	12	19	22	3	5	0	1	0	0	0	0	0	1	9	0	38	44	6	10	0	4	18	0	1	0	5	6	28	26
144	613.76	8.294	76.145	47.903	83.948	1.029	0.647	1.134	0.052	74	41	9	76	43	22	57	16	0.211	6	0	16	33	25	4	10	0	2	0	0	0	0	0	2	16	0	44.6	33.8	5.4	13.5	0	11	14	0	1	1	3	4	17	15
145	514.65	7.798	66.942	43.5	74.195	1.014	0.659	1.124	0.06	66	36	8	68	38	18	50	12	0.176	6	0	12	30	26	2	7	0	1	0	0	0	0	0	1	10	0	45.5	39.4	3	10.6	0	9	17	0	1	0	3	4	18	16
146	502.64	7.733	65.942	42.5	73.195	1.014	0.654	1.126	0.062	65	35	7	67	37	17	48	13	0.194	5	0	12	30	25	2	7	0	1	0	0	0	0	0	1	10	0	46.2	38.5	3.1	10.8	0	10	15	0	1	0	3	4	18	16
147	514.65	7.798	66.942	43.5	74.195	1.014	0.659	1.124	0.06	66	36	8	68	38	18	50	12	0.176	6	0	12	30	26	2	7	0	1	0	0	0	0	0	1	10	0	45.5	39.4	3	10.6	0	9	17	0	1	0	3	4	18	16
148	608.75	8.339	74.883	48.273	82.159	1.026	0.661	1.125	0.052	73	41	10	75	43	20	57	15	0.2	8	0	12	32	27	2	10	0	2	0	0	0	0	0	2	14	0	43.8	37	2.7	13.7	0	10	17	0	1	0	3	4	18	16
149	818.04	8.02	103.447	68.472	114.439	1.014	0.671	1.122	0.041	102	57	8	110	65	27	83	12	0.109	9	0	18	45	41	4	10	0	2	0	0	0	0	0	2	16	0	44.1	40.2	3.9	9.8	0	19	22	0	1	1	9	41	53	37
151	634.91	6.977	90.683	59.137	102.307	0.997	0.65	1.124	0.048	91	45	12	94	48	22	61.5	13	0.138	5	0	17	46	36	2	6	0	1	0	0	0	0	0	1	9	0	50.5	39.6	2.2	6.6	0	16	20	0	1	0	4	6	23	19
154	728	7.505	97.683	63.529	109.063	1.007	0.655	1.124	0.043	97	50	14	100	53	24	68.5	16	0.16	7	0	17	47	37	2	9	0	2	0	0	0	0	0	2	13	0	48.5	38.1	2.1	9.3	0	17	20	0	1	-1	4	6	23	19
155	900.15	8.492	108.8	70.551	119.16	1.026	0.666	1.124	0.036	106	59	18	109	62	28	81.5	21	0.193	11	0	17	47	38	2	15	0	4	0	0	0	0	0	4	21	0	44.3	35.8	1.9	14.2	0	18	20	0	1	-3	4	6	23	19
156	658.93	7.085	92.683	61.137	104.307	0.997	0.657	1.122	0.048	93	47	10	98	52	22	65.5	10	0.102	5	0	17	46	38	2	6	0	1	0	0	0	0	0	1	9	0	49.5	40.9	2.2	6.5	0	18	20	0	1	0	6	15	35	25
157	737.99	7.687	96.8	63.767	107.648	1.008	0.664	1.121	0.044	96	51	12	101	56	24	71.5	12	0.119	7	0	17	45	38	2	9	0	2	0	0	0	0	0	2	13	0	46.9	39.6	2.1	9.4	0	18	20	0	1	-1	6	15	35	25
158	686.99	6.939	98.45	64.66	111.138	0.994	0.653	1.123	0.045	99	49	14	103	53	23	67.5	11	0.107	6	0	17	50	40	2	6	0	1	0	0	0	0	0	1	9	0	50.5	40.4	2	6.1	0	18	22	0	1	0	5	9	29	23
159	766.05	7.51	102.567	67.29	114.478	1.006	0.66	1.122	0.041	102	53	16	106	57	25	73.5	13	0.123	8	0	17	49	40	2	9	0	2	0	0	0	0	0	2	13	0	48	39.2	2	8.8	0	18	22	0	1	-1	5	9	29	23
160	938.2	8.452	113.683	74.313	124.575	1.024	0.669	1.122	0.035	111	62	20	115	66	29	86.5	18	0.157	12	0	17	49	41	2	15	0	4	0	0	0	0	0	4	21	0	44.1	36.9	1.8	13.5	0	19	22	0	1	-3	5	9	29	23
163	879.12	8.294	107.8	72.159	118.404	1.017	0.681	1.117	0.037	106	60	15	111	65	33	86.5	16	0.144	10	0	23	46	43	2	12	0	3	0	0	0	0	0	3	17	0	43.4	40.6	1.9	11.3	0	15	28	0	1	-2	6	10	35	29
164	958.18	8.791	111.916	74.79	121.744	1.027	0.686	1.117	0.034	109	64	17	114	69	35	92.5	18	0.158	12	0	23	45	43	2	15	0	4	0	0	0	0	0	4	21	0	41.3	39.4	1.8	13.8	0	15	28	0	1	-3	6	10	35	29
165	634.91	6.977	90.683	59.137	102.307	0.997	0.65	1.124	0.048	91	45	12	94	48	22	61.5	13	0.138	5	0	17	46	36	2	6	0	1	0	0	0	0	0	1	9	0	50.5	39.6	2.2	6.6	0	16	20	0	1	0	4	6	23	19
168	747.98	7.873	95.916	64.006	106.233	1.01	0.674	1.118	0.042	95	52	12	99	56	30	74.5	15	0.152	7	0	23	43	39	2	9	0	2	0	0	0	0	0	2	13	0	45.3	41.1	2.1	9.5	0	13	26	0	1	-1	5	7	29	25
169	747.98	7.873	95.916	64.006	106.233	1.01	0.674	1.118	0.042	95	52	13	99	56	30	74.5	14	0.141	7	0	23	43	39	2	9	0	2	0	0	0	0	0	2	13	0	45.3	41.1	2.1	9.5	0	13	26	0	1	-1	5	7	29	25
170	660.95	6.957	94.567	61.898	106.723	0.995	0.652	1.123	0.046	95	47	12	98	50	23	64.5	14	0.143	6	0	17	48	38	2	6	0	1	0	0	0	0	0	1	9	0	50.5	40	2.1	6.3	0	16	22	0	1	0	4	6	23	19
172	713.03	6.923	102.334	67.421	115.553	0.994	0.655	1.122	0.043	103	51	14	107	55	24	70.5	12	0.112	7	0	17	52	42	2	6	0	1	0	0	0	0	0	1	9	0	50.5	40.8	1.9	5.8	0	18	24	0	1	0	5	9	29	23
175	792.09	7.473	106.45	70.052	118.894	1.004	0.661	1.122	0.04	106	55	16	110	59	26	76.5	14	0.127	9	0	17	51	42	2	9	0	2	0	0	0	0	0	2	13	0	48.1	39.6	1.9	8.5	0	18	24	0	1	-1	5	9	29	23
176	833.1	8.011	105.683	68.921	116.819	1.016	0.663	1.123	0.038	104	56	16	107	59	27	77.5	19	0.178	10	0	17	48	39	2	12	0	3	0	0	0	0	0	3	17	0	46.2	37.5	1.9	11.5	0	17	22	0	1	-2	4	6	23	19
177	431.69	7.574	55.901	40.824	63.027	0.981	0.716	1.106	0.078	57	30	3	61	34	19	45	4	0.066	3	0	16	27	26	2	0	0	2	0	0	0	0	0	2	4	0	47.4	45.6	3.5	0	0	7	19	0	1	1	5	7	27	23
178	507.86	6.863	72.523	49.643	83.099	0.98	0.671	1.123	0.064	74	35	6	77	38	18	48	10	0.13	2	0	16	39	29	4	0	0	2	0	0	0	0	0	2	6	0	52.7	39.2	5.4	0	0	12	17	0	1	1	4	6	22	18
179	387.12	11.731	34.88	25.489	36.731	1.057	0.772	1.113	0.094	33	24	6	35	26	15	35	3	0.086	3	0	12	9	14	2	5	1	0	0	2	0	0	0	3	10	2	27.3	42.4	6.1	15.2	6.1	0	14	0	1	0	3	4	18	16
181	645.86	18.453	36.971	31.489	37.489	1.056	0.9	1.071	0.079	35	29	8	38	32	17	43	2	0.053	5	0	12	6	20	0	5	0	0	0	0	4	0	0	4	9	4	17.1	57.1	0	14.3	11.4	0	20	0	1	-2	4	7	24	20
182	892.96	22.896	40.509	40.369	41.424	1.039	1.035	1.062	0.073	39	32	8	43	36	21	48	1	0.023	3	0	18	7	21	1	5	0	1	0	0	0	4	0	5	11	4	17.9	53.8	2.6	12.8	10.3	1	19	1	1	0	5	9	29	23
183	674.93	16.07	43.68	35.392	45.527	1.04	0.843	1.084	0.073	42	31	8	45	34	17	45	4	0.089	5	0	12	11	22	0	5	0	0	0	0	4	0	0	4	9	4	26.2	52.4	0	11.9	9.5	2	20	0	1	-1	4	7	24	20
185	447.56	7.992	57.065	36.767	63.238	1.019	0.657	1.129	0.071	56	31	7	58	33	19	44	10	0.172	3	0	16	25	21	3	6	0	1	0	0	0	0	0	1	10	0	44.6	37.5	5.4	10.7	0	8	13	0	1	0	3	6	18	14
186	332.32	8.982	37.938	26.841	40.538	1.025	0.725	1.096	0.097	37	25	3	41	29	19	39	0	0	1	0	18	12	20	0	5	0	0	0	0	0	0	0	0	5	0	32.4	54.1	0	13.5	0	1	19	0	1	0	5	9	29	23
187	332.32	8.982	37.938	26.841	40.538	1.025	0.725	1.096	0.097	37	25	3	41	29	19	39	0	0	1	0	18	12	20	0	5	0	0	0	0	0	0	0	0	5	0	32.4	54.1	0	13.5	0	1	19	0	1	0	5	9	29	23
188	503.9	5.599	87.395	56.052	101.875	0.971	0.623	1.132	0.057	90	37	5	91	38	15	47	18	0.198	3	0	12	53	34	3	0	0	0	0	0	0	0	0	0	3	0	58.9	37.8	3.3	0	0	17	17	0	1	2	2	2	12	12
189	424.55	7.581	55.891	38.341	62.936	0.998	0.685	1.124	0.075	56	32	2	61	37	20	49	2	0.033	4	0	16	24	25	6	1	0	0	0	0	0	0	0	0	7	0	42.9	44.6	10.7	1.8	0	5	20	0	1	0	6	8	34	30
190	424.55	7.581	55.891	38.341	62.936	0.998	0.685	1.124	0.075	56	32	2	61	37	20	49	2	0.033	4	0	16	24	25	6	1	0	0	0	0	0	0	0	0	7	0	42.9	44.6	10.7	1.8	0	5	20	0	1	0	6	8	34	30
191	455.44	12.651	39.095	28.153	39.307	1.086	0.782	1.092	0.079	36	29	10	39	32	25	47.5	3	0.077	6	0	19	7	16	0	10	0	3	0	0	0	0	0	3	13	0	19.4	44.4	0	27.8	0	0	16	0	1	-3	4	14	24	14
192	484.15	6.819	69.49	48.194	79.207	0.979	0.679	1.116	0.066	71	35	7	75	39	17	50	3	0.04	5	0	12	36	32	2	0	0	0	0	1	0	0	0	1	3	1	50.7	45.1	2.8	0	1.4	11	21	0	1	1	5	7	28	24
193	712.42	7.744	92.141	62.262	102.964	1.002	0.677	1.119	0.046	92	48	11	96	52	21	67	13	0.135	9	0	12	44	37	2	6	0	2	0	1	0	0	0	3	11	1	47.8	40.2	2.2	6.5	1.1	16	21	0	1	-1	5	7	27	23
194	969.26	8.428	117.131	78.409	128.654	1.019	0.682	1.119	0.033	115	65	18	119	69	32	93	20	0.168	13	1	18	50	45	3	13	0	4	0	0	0	0	0	4	20	0	43.5	39.1	2.6	11.3	0	17	26	2	1	-3	5	7	28	24
196	931.18	8.622	110.531	73.716	120.743	1.023	0.683	1.118	0.035	108	62	18	112	66	31	88	19	0.17	13	0	18	46	42	2	14	0	4	0	0	0	0	0	4	20	0	42.6	38.9	1.9	13	0	16	26	0	1	-4	5	7	28	24
199	1027.25	8.78	120.229	80.011	130.867	1.028	0.684	1.119	0.032	117	69	19	122	74	34	99	21	0.172	16	0	18	48	46	3	16	0	4	0	0	0	0	0	4	23	0	41	39.3	2.6	13.7	0	16	30	0	1	-3	6	8	33	29
200	1027.25	8.78	120.229	80.011	130.867	1.028	0.684	1.119	0.032	117	69	19	122	74	34	99	21	0.172	16	0	18	48	46	3	16	0	4	0	0	0	0	0	4	23	0	41	39.3	2.6	13.7	0	16	30	0	1	-3	6	8	33	29
201	1189.42	9.44	130.531	88.5	140.254	1.036	0.702	1.113	0.028	126	78	24	132	84	45	115	21	0.159	17	0	28	48	50	2	20	0	6	0	0	0	0	0	6	28	0	38.1	39.7	1.6	15.9	0	16	34	0	1	-6	7	13	40	32
203	1285.49	9.522	140.229	94.795	150.379	1.039	0.702	1.114	0.026	135	85	25	142	92	48	126	23	0.162	20	0	28	50	54	3	22	0	6	0	0	0	0	0	6	31	0	37	40	2.2	16.3	0	16	38	0	1	-5	8	14	45	37
204	1285.49	9.522	140.229	94.795	150.379	1.039	0.702	1.114	0.026	135	85	25	142	92	48	126	23	0.162	20	0	28	50	54	3	22	0	6	0	0	0	0	0	6	31	0	37	40	2.2	16.3	0	16	38	0	1	-5	8	14	45	37
205	879.18	7.993	111.232	74.023	123.397	1.011	0.673	1.122	0.036	110	60	15	114	64	28	84	18	0.158	9	1	18	50	43	4	10	0	3	0	0	0	0	0	3	17	0	45.5	39.1	3.6	9.1	0	16	25	2	1	-2	5	7	28	24
207	841.1	8.166	104.632	69.33	115.485	1.016	0.673	1.121	0.038	103	57	15	107	61	27	79	17	0.159	9	0	18	46	40	3	11	0	3	0	0	0	0	0	3	17	0	44.7	38.8	2.9	10.7	0	15	25	0	1	-3	5	7	28	24
209	964.25	8.103	120.872	79.699	133.729	1.016	0.67	1.124	0.033	119	66	16	124	71	30	92	20	0.161	12	0	18	53	46	5	12	0	3	0	0	0	0	0	3	20	0	44.5	38.7	4.2	10.1	0	17	29	0	1	-2	6	8	33	29
210	939.19	8.239	116.214	76.387	128.025	1.019	0.67	1.123	0.034	114	64	16	119	69	29	89	19	0.16	11	0	18	50	44	4	13	0	3	0	0	0	0	0	3	20	0	43.9	38.6	3.5	11.4	0	17	27	0	1	-2	6	8	33	29
211	939.19	8.239	116.214	76.387	128.025	1.019	0.67	1.123	0.034	114	64	16	119	69	29	89	19	0.16	11	0	18	50	44	4	13	0	3	0	0	0	0	0	3	20	0	43.9	38.6	3.5	11.4	0	17	27	0	1	-2	6	8	33	29
212	896.29	6.739	131.363	86.961	149.512	0.988	0.654	1.124	0.035	133	63	12	138	68	28	85	23	0.167	6	0	22	70	52	3	6	1	1	0	0	0	0	0	2	11	0	52.6	39.1	2.3	4.5	0	25	27	0	1	0	6	12	34	26
215	1860.54	8.457	224.519	150.682	247.969	1.021	0.685	1.127	0.018	220	122	26	232	134	64	174	51	0.22	16	0	48	98	75	12	26	0	6	0	0	0	0	0	9	47	0	44.5	34.1	5.5	11.8	0	38	37	0	1	-2	13	562	73	41
216	997.29	8.381	121.181	81	132.988	1.018	0.681	1.118	0.033	119	67	18	124	72	32	95	19	0.153	14	0	18	52	47	2	14	0	4	0	0	0	0	0	4	20	0	43.7	39.5	1.7	11.8	0	19	28	0	1	-4	6	8	34	30
218	1095.38	8.426	132.763	88.057	145.528	1.021	0.677	1.119	0.03	130	74	19	136	80	34	105	21	0.154	16	0	18	56	51	3	16	0	4	0	0	0	0	0	4	23	0	43.1	39.2	2.3	12.3	0	21	30	0	1	-3	7	9	39	35
219	1095.38	8.426	132.763	88.057	145.528	1.021	0.677	1.119	0.03	130	74	19	136	80	34	105	21	0.154	16	0	18	56	51	3	16	0	4	0	0	0	0	0	4	23	0	43.1	39.2	2.3	12.3	0	21	30	0	1	-3	7	9	39	35
220	990.41	6.784	144.341	95.7	163.967	0.989	0.655	1.123	0.031	146	70	12	152	76	30	94.5	24	0.158	7	0	23	76	58	3	7	1	1	0	0	0	0	0	2	12	0	52.1	39.7	2.1	4.8	0	27	31	0	1	0	7	11	40	34
221	985.23	8.642	116.742	77.932	127.367	1.024	0.684	1.117	0.033	114	66	18	119	71	32	94	18	0.151	14	0	18	48	45	2	15	0	4	0	0	0	0	0	4	21	0	42.1	39.5	1.8	13.2	0	17	28	0	1	-4	6	8	34	30
224	985.23	8.642	116.742	77.932	127.367	1.024	0.684	1.117	0.033	114	66	18	119	71	32	94	18	0.151	14	0	18	48	45	2	15	0	4	0	0	0	0	0	4	21	0	42.1	39.5	1.8	13.2	0	17	28	0	1	-4	6	8	34	30
226	1108.38	8.526	132.981	88.301	145.611	1.023	0.679	1.12	0.029	130	75	19	136	81	35	107	21	0.154	17	0	18	55	51	4	16	0	4	0	0	0	0	0	4	24	0	42.3	39.2	3.1	12.3	0	19	32	0	1	-3	7	9	39	35
227	1081.3	8.791	126.44	84.227	137.492	1.028	0.685	1.118	0.03	123	73	19	129	79	35	105	20	0.155	17	0	18	50	49	3	17	0	4	0	0	0	0	0	4	24	0	40.7	39.8	2.4	13.8	0	17	32	0	1	-3	7	9	39	35
230	923.18	7.89	118.207	78.966	130.811	1.01	0.675	1.118	0.034	117	65	13	123	71	31	93	18	0.146	13	0	18	52	49	3	11	0	2	0	0	0	0	0	2	16	0	44.4	41.9	2.6	9.4	0	17	32	0	1	-1	7	9	39	35
231	525.36	8.756	60.131	42.733	67.374	1.002	0.712	1.123	0.068	60	33	8	63	36	18	46	6	0.095	2	0	16	27	25	4	0	0	0	0	4	0	0	0	4	8	4	45	41.7	6.7	0	6.7	8	17	0	1	1	4	6	22	18
232	765.11	6.771	111.675	74.228	127.37	0.988	0.657	1.127	0.04	113	57	6	120	64	36	84	14	0.117	4	0	32	56	47	8	2	0	0	0	0	0	0	0	0	10	0	49.6	41.6	7.1	1.8	0	15	32	0	1	4	8	12	46	38
233	443.41	11.669	41.375	26.937	43.046	1.089	0.709	1.133	0.076	38	29	11	40	31	18	43.5	3	0.075	7	0	11	9	13	5	9	0	2	0	0	0	0	0	2	16	0	23.7	34.2	13.2	23.7	0	0	13	0	1	-2	3	7	18	12
234	544.58	8.784	62.465	46.682	67.571	1.008	0.753	1.09	0.058	62	42	4	70	50	34	70	2	0.029	6	0	28	20	36	2	4	0	0	0	0	0	0	0	0	6	0	32.3	58.1	3.2	6.5	0	2	34	0	1	0	9	65	54	34
235	544.58	8.784	62.465	46.682	67.571	1.008	0.753	1.09	0.058	62	42	4	70	50	34	70	2	0.029	6	0	28	20	36	2	4	0	0	0	0	0	0	0	0	6	0	32.3	58.1	3.2	6.5	0	2	34	0	1	0	9	65	54	34
236	985.26	7.353	133.446	91.728	148.713	0.996	0.685	1.11	0.031	134	74	6	144	84	46	110	22	0.153	6	0	40	60	64	2	8	0	0	0	0	0	0	0	0	10	0	44.8	47.8	1.5	6	0	18	46	0	1	0	11	67	66	46
237	376.54	6.724	55.345	36.819	62.813	0.988	0.657	1.122	0.085	56	28	0	60	32	16	40	4	0.067	0	0	16	28	24	2	2	0	0	0	0	0	0	0	0	4	0	50	42.9	3.6	3.6	0	10	14	0	1	0	5	8	30	26
239	356.46	7.584	46.803	32.569	52.524	0.996	0.693	1.118	0.088	47	27	3	51	31	22	42.5	4	0.078	1	0	21	20	22	4	1	0	0	0	0	0	0	0	0	5	0	42.6	46.8	8.5	2.1	0	4	18	0	1	0	5	18	29	19
241	378.62	6.107	60.661	39.444	70.221	0.978	0.636	1.133	0.079	62	28	4	64	30	16	38	10	0.156	0	0	16	34	24	4	0	0	0	0	0	0	0	0	0	4	0	54.8	38.7	6.5	0	0	10	14	0	1	0	3	6	18	14
242	362.28	7.104	51.25	32.83	58.394	1.005	0.644	1.145	0.086	51	26	7	53	28	9	34.5	6	0.113	4	0	5	25	18	4	1	0	0	2	0	0	0	1	0	8	2	49	35.3	7.8	2	3.9	8	10	0	1	0	3	6	16	12
243	399.3	7.534	53.469	35.074	60.477	1.009	0.662	1.141	0.079	53	29	5	56	32	14	41	7	0.125	4	0	10	24	20	5	1	0	0	2	0	0	0	1	0	9	2	45.3	37.7	9.4	1.9	3.8	6	14	0	1	0	4	7	21	17
245	364.46	7.289	50.872	30.705	57.564	1.017	0.614	1.151	0.083	50	26	5	51	27	13	35	11	0.216	3	0	10	24	16	6	4	0	0	0	0	0	0	0	0	10	0	48	32	12	8	0	9	7	0	1	0	2	3	11	9
246	375.48	8.534	44.222	31.904	48.74	1.005	0.725	1.108	0.085	44	27	4	47	30	19	42	4	0.085	2	1	16	17	21	3	2	0	1	0	0	0	0	0	1	6	0	38.6	47.7	6.8	4.5	0	4	16	1	1	0	4	6	23	19
247	368.84	8.578	43.578	30.324	47.89	1.013	0.705	1.114	0.089	43	26	4	46	29	18	39	4	0.087	2	0	16	17	20	2	3	0	0	0	1	0	0	0	1	6	1	39.5	46.5	4.7	7	2.3	4	16	0	1	0	4	6	23	19
248	386.58	7.434	51.16	36.659	57.774	0.984	0.705	1.111	0.079	52	28	5	54	30	18	42	4	0.074	6	0	12	24	24	3	0	0	1	0	0	0	0	0	1	4	0	46.2	46.2	5.8	0	0	4	19	1	1	1	3	3	18	18
249	720.42	10.753	71.117	49.108	74.136	1.061	0.733	1.107	0.045	67	50	12	72	55	29	72	10	0.139	5	0	24	17	33	2	13	0	0	0	2	0	0	0	2	17	2	25.4	49.3	3	19.4	3	4	29	0	1	-5	6	10	35	29
250	406.42	10.984	39.182	27.534	40.963	1.059	0.744	1.107	0.083	37	27	7	39	29	22	42.5	4	0.103	5	0	17	10	16	2	7	0	2	0	0	0	0	0	2	11	0	27	43.2	5.4	18.9	0	0	16	0	1	-2	3	4	18	16
252	271.13	10.428	26.505	18.08	29.333	1.019	0.695	1.128	0.152	26	15	6	27	16	4	20	0	0	4	0	0	11	10	2	2	0	0	0	0	1	0	0	1	5	1	42.3	38.5	7.7	7.7	3.8	4	6	0	1	0	2	3	10	8
253	546.75	7.924	69.734	46.08	77.612	1.011	0.668	1.125	0.059	69	37	8	71	39	14	50	12	0.169	8	0	6	32	26	3	6	0	2	0	0	0	0	0	2	11	0	46.4	37.7	4.3	8.7	0	11	15	0	1	-1	3	4	17	15
254	508.17	6.961	71.49	50.194	81.207	0.979	0.688	1.112	0.062	73	37	6	77	41	22	54	5	0.065	4	0	18	36	34	2	0	0	0	0	1	0	0	0	1	3	1	49.3	46.6	2.7	0	1.4	9	25	0	1	1	5	7	28	24
255	608.39	9.506	64.473	48.421	70.67	1.007	0.757	1.104	0.058	64	40	5	69	45	30	61	4	0.058	2	0	28	24	32	3	1	0	0	0	4	0	0	0	4	8	4	37.5	50	4.7	1.6	6.3	3	29	0	1	1	6	8	34	30
256	391.95	7.537	51.516	36.08	57.925	0.991	0.694	1.114	0.082	52	28	5	55	31	16	41	2	0.036	4	0	12	24	24	2	1	0	0	0	1	0	0	0	1	4	1	46.2	46.2	3.8	1.9	1.9	5	19	0	1	1	4	7	24	20
257	496.11	7.296	67.05	47.125	75.586	0.986	0.693	1.112	0.068	68	36	1	75	43	20	54	1	0.013	2	0	18	32	32	2	1	0	0	0	1	0	0	0	1	4	1	47.1	47.1	2.9	1.5	1.5	13	19	0	1	1	8	40	48	32
258	508.17	6.961	71.49	50.194	81.207	0.979	0.688	1.112	0.062	73	37	6	77	41	22	54	5	0.065	4	0	18	36	34	2	0	0	0	0	1	0	0	0	1	3	1	49.3	46.6	2.7	0	1.4	9	25	0	1	1	5	7	28	24
260	128.18	7.121	17.534	13.046	19.661	0.974	0.725	1.092	0.244	18	10	0	19	11	11	16.5	0	0	0	0	11	8	10	0	0	0	0	0	0	0	0	0	0	0	0	44.4	55.6	0	0	0	0	10	0	1	0	2	3	12	10
261	128.18	7.121	17.534	13.046	19.661	0.974	0.725	1.092	0.244	18	10	0	19	11	11	16.5	0	0	0	0	11	8	10	0	0	0	0	0	0	0	0	0	0	0	0	44.4	55.6	0	0	0	0	10	0	1	0	2	3	12	10
262	432.44	8.825	49.705	36.364	53.369	1.014	0.742	1.089	0.074	49	33	3	55	39	29	54	0	0	1	0	28	16	28	0	5	0	0	0	0	0	0	0	0	5	0	32.7	57.1	0	10.2	0	1	27	0	1	0	7	18	41	31
263	294.3	8.409	36.462	22.102	40.116	1.042	0.631	1.146	0.105	35	21	4	36	22	13	30	8	0.222	3	0	10	14	12	4	5	0	0	0	0	0	0	0	0	9	0	40	34.3	11.4	14.3	0	5	7	0	1	0	2	3	11	9
264	318.43	7.237	43.643	29.944	49.233	0.992	0.681	1.119	0.098	44	24	3	47	27	15	36	3	0.064	3	0	12	20	20	3	1	0	0	0	0	0	0	0	0	4	0	45.5	45.5	6.8	2.3	0	4	16	0	1	1	4	10	24	18
265	318.43	7.237	43.643	29.944	49.233	0.992	0.681	1.119	0.098	44	24	3	47	27	15	36	3	0.064	3	0	12	20	20	3	1	0	0	0	0	0	0	0	0	4	0	45.5	45.5	6.8	2.3	0	4	16	0	1	1	4	10	24	18
268	796	8.559	94.88	64.04	103.741	1.02	0.689	1.115	0.041	93	54	16	97	58	29	78.5	13	0.134	12	0	17	39	38	2	11	0	3	0	0	0	0	0	3	16	0	41.9	40.9	2.2	11.8	0	12	26	0	1	-3	5	9	28	22
269	771.98	8.483	92.88	62.04	101.741	1.021	0.682	1.118	0.042	91	52	16	95	56	28	75.5	12	0.126	11	0	17	39	36	2	11	0	3	0	0	0	0	0	3	16	0	42.9	39.6	2.2	12.1	0	12	24	0	1	-3	5	9	28	22
270	775.01	8.245	95.705	63.182	105.364	1.018	0.672	1.121	0.041	94	52	15	97	55	24	73	16	0.165	12	0	12	42	36	2	11	0	3	0	0	0	0	0	3	16	0	44.7	38.3	2.1	11.7	0	14	22	0	1	-4	4	6	22	18
271	749.98	8.242	92.763	60.801	102.156	1.019	0.668	1.123	0.043	91	50	15	94	53	23	70	15	0.16	11	0	12	41	34	2	11	0	3	0	0	0	0	0	3	16	0	45.1	37.4	2.2	12.1	0	14	20	0	1	-3	4	6	22	18
272	534.86	6.219	83.963	56.012	96.712	0.976	0.651	1.125	0.056	86	40	8	90	44	24	57	8	0.089	2	0	22	46	36	4	0	0	0	0	0	0	0	0	0	4	0	53.5	41.9	4.7	0	0	16	20	0	1	0	5	20	36	20
273	585.5	7.912	74.127	52.563	82.35	1.002	0.71	1.113	0.053	74	44	4	80	50	32	67.5	8	0.1	3	0	29	30	36	3	2	0	0	2	0	0	0	1	0	8	2	40.5	48.6	4.1	2.7	2.7	4	32	0	1	0	7	10	40	36
274	724.77	7.176	100.297	68.66	113.17	0.993	0.68	1.12	0.042	101	54	5	107	60	33	78.5	16	0.15	4	0	29	47	45	4	2	0	0	2	0	0	0	1	0	9	2	46.5	44.6	4	2	2	12	33	0	1	0	7	10	40	36
276	512.38	11.645	48.116	31.847	49.991	1.094	0.724	1.136	0.064	44	35	11	47	38	18	50	5	0.106	6	0	12	9	22	0	7	0	1	5	0	0	0	0	1	13	5	20.5	50	0	15.9	11.4	1	21	0	1	0	4	7	24	20
277	370.51	7.125	51.411	35.466	58.064	0.989	0.682	1.117	0.087	52	28	1	57	33	19	43.5	2	0.035	2	0	17	24	24	3	1	0	0	0	0	0	0	0	0	4	0	46.2	46.2	5.8	1.9	0	8	16	0	1	1	6	25	36	24
278	324.49	6.49	49.294	32.228	56.479	0.986	0.645	1.13	0.094	50	24	4	52	26	10	33	5	0.096	4	0	6	26	20	3	1	0	0	0	0	0	0	0	0	4	0	52	40	6	2	0	8	12	0	1	1	3	6	18	14
279	324.49	6.49	49.294	32.228	56.479	0.986	0.645	1.13	0.094	50	24	4	52	26	10	33	5	0.096	4	0	6	26	20	3	1	0	0	0	0	0	0	0	0	4	0	52	40	6	2	0	8	12	0	1	1	3	6	18	14
280	346.49	6.93	49.411	33.466	56.064	0.988	0.669	1.121	0.089	50	26	4	53	29	21	39.5	4	0.075	0	0	21	24	22	3	1	0	0	0	0	0	0	0	0	4	0	48	44	6	2	0	6	16	0	1	1	4	10	24	18
281	242.14	11.53	23.313	14.432	23.972	1.11	0.687	1.142	0.132	21	17	6	22	18	9	24	1	0.045	3	0	6	4	10	0	5	0	0	2	0	0	0	0	0	7	2	19	47.6	0	23.8	9.5	0	10	0	1	0	2	3	12	10
282	252.32	7.885	31.302	24.568	34.491	0.978	0.768	1.078	0.126	32	20	0	36	24	24	36	0	0	0	0	24	12	20	0	0	0	0	0	0	0	0	0	0	0	0	37.5	62.5	0	0	0	0	20	0	1	0	5	22	30	18
283	252.32	7.885	31.302	24.568	34.491	0.978	0.768	1.078	0.126	32	20	0	36	24	24	36	0	0	0	0	24	12	20	0	0	0	0	0	0	0	0	0	0	0	0	37.5	62.5	0	0	0	0	20	0	1	0	5	22	30	18
284	914.43	7.952	114.778	80.45	128.043	0.998	0.7	1.113	0.036	115	64	16	124	73	34	93	7	0.056	6	0	28	51	53	4	4	0	0	0	3	0	0	0	3	11	3	44.3	46.1	3.5	3.5	2.6	19	34	0	1	0	10	66	60	40
288	803.6	9.029	90.142	64.426	98.791	1.013	0.724	1.11	0.043	89	54	12	97	62	28	79	6	0.062	6	0	22	35	42	3	5	0	0	0	4	0	0	0	4	12	4	39.3	47.2	3.4	5.6	4.5	14	28	0	1	0	9	65	54	34
289	1315.38	8.221	161.257	109.955	179.232	1.008	0.687	1.12	0.025	160	88	26	168	96	42	124	24	0.143	14	0	28	72	66	6	10	0	2	0	4	0	0	0	6	22	4	45	41.3	3.8	6.3	2.5	26	40	0	1	0	9	65	54	34
291	390.36	9.759	41.047	30.875	43.495	1.026	0.772	1.087	0.083	40	30	4	46	36	28	52	0	0	4	0	24	10	24	2	4	0	0	0	0	0	0	0	0	6	0	25	60	5	10	0	0	24	0	1	0	7	63	42	22
292	909.47	7.643	118.647	80.978	133.372	0.997	0.68	1.121	0.036	119	63	14	127	71	28	88	13	0.102	6	0	22	56	51	5	4	0	0	0	3	0	0	0	3	12	3	47.1	42.9	4.2	3.4	2.5	23	28	0	1	0	9	65	54	34
293	94.12	7.24	12.978	8.739	14.455	0.998	0.672	1.112	0.333	13	7	1	13	7	6	10	0	0	0	0	6	6	6	0	1	0	0	0	0	0	0	0	0	1	0	46.2	46.2	0	7.7	0	0	6	0	1	0	1	1	6	6
294	165.21	7.183	23.174	14.722	25.993	1.008	0.64	1.13	0.182	23	12	3	23	12	7	16	3	0.13	1	0	6	11	9	1	2	0	0	0	0	0	0	0	0	3	0	47.8	39.1	4.3	8.7	0	2	7	0	1	0	1	1	6	6
295	514.58	8.872	58.232	43.853	64.062	1.004	0.756	1.105	0.062	58	40	0	66	48	48	72	0	0	0	0	48	18	32	8	0	0	0	0	0	0	0	0	0	8	0	31	55.2	13.8	0	0	0	32	0	1	0	9	93	60	36
297	331.38	9.205	37.109	25.29	40.328	1.031	0.702	1.12	0.099	36	23	5	38	25	16	35	2	0.053	4	0	12	13	15	3	4	0	1	0	0	0	0	0	1	8	0	36.1	41.7	8.3	11.1	0	1	14	0	1	0	3	4	18	16
298	973.03	10.351	98.546	68.818	104.378	1.048	0.732	1.11	0.034	94	66	15	101	73	55	106	10	0.099	11	0	44	28	41	6	15	0	4	0	0	0	0	0	4	25	0	29.8	43.6	6.4	16	0	0	41	0	1	0	8	12	48	40
299	663.01	6.437	101.472	66.217	116.373	0.985	0.643	1.13	0.046	103	49	6	108	54	26	68	14	0.13	2	0	24	54	41	6	2	0	0	0	0	0	0	0	0	8	0	52.4	39.8	5.8	1.9	0	15	26	0	1	4	6	8	34	30
300	715.09	6.442	109.239	71.74	125.204	0.984	0.646	1.128	0.042	111	53	6	116	58	28	74	16	0.138	4	0	24	58	45	6	2	0	0	0	0	0	0	0	0	8	0	52.3	40.5	5.4	1.8	0	15	30	0	1	4	6	8	34	30
301	364.42	8.282	44.043	32.25	48.322	1.001	0.733	1.098	0.085	44	28	0	48	32	28	46	4	0.083	0	0	28	16	24	2	2	0	0	0	0	0	0	0	0	4	0	36.4	54.5	4.5	4.5	0	0	24	0	1	0	5	5	28	28
302	310.38	8.168	37.825	27.83	42.069	0.995	0.732	1.107	0.101	38	24	0	42	28	24	41	0	0	2	0	22	14	20	4	0	0	0	0	0	0	0	0	0	4	0	36.8	52.6	10.5	0	0	0	20	0	1	0	5	20	36	20
303	221.27	7.902	27.847	20.267	30.784	0.995	0.724	1.099	0.14	28	17	0	30	19	17	27.5	2	0.067	0	0	17	11	15	1	1	0	0	0	0	0	0	0	0	2	0	39.3	53.6	3.6	3.6	0	0	15	0	1	0	3	3	17	17
304	306.42	7.296	40.952	30.853	45.737	0.975	0.735	1.089	0.098	42	24	0	45	27	24	39	3	0.067	0	0	24	18	24	0	0	0	0	0	0	0	0	0	0	0	0	42.9	57.1	0	0	0	0	24	0	1	0	4	4	24	24
305	209.27	7.751	26.84	19.063	30.156	0.994	0.706	1.117	0.15	27	16	2	29	18	16	26	0	0	0	0	16	11	13	3	0	0	0	0	0	0	0	0	0	3	0	40.7	48.1	11.1	0	0	0	13	0	1	0	3	6	18	14
306	516.55	9.566	56.909	36.159	60.877	1.054	0.67	1.127	0.064	54	34	11	56	36	14	47	9	0.161	8	0	6	20	19	2	11	0	2	0	0	0	0	0	2	15	0	37	35.2	3.7	20.4	0	8	11	0	1	-2	3	6	17	13
307	611.74	8.496	74.262	47.142	81.532	1.031	0.655	1.132	0.052	72	41	9	74	43	22	57	16	0.216	6	0	16	31	25	4	10	0	2	0	0	0	0	0	2	16	0	43.1	34.7	5.6	13.9	0	11	14	0	1	-1	3	4	17	15
308	519.57	9.622	56.313	37.869	60.25	1.043	0.701	1.116	0.064	54	35	8	57	38	26	53.5	9	0.158	5	0	21	19	22	2	9	0	2	0	0	0	0	0	2	13	0	35.2	40.7	3.7	16.7	0	5	17	0	1	-1	4	7	23	19
309	448.54	8.155	56.291	36.216	61.95	1.023	0.658	1.126	0.071	55	31	5	57	33	19	44	12	0.211	3	0	16	24	21	2	7	0	1	0	0	0	0	0	1	10	0	43.6	38.2	3.6	12.7	0	8	13	0	1	0	3	4	17	15
310	490.59	8.176	61.494	39.227	67.946	1.025	0.654	1.132	0.064	60	34	6	62	36	20	48	12	0.194	4	0	16	26	22	4	7	0	1	0	0	0	0	0	1	12	0	43.3	36.7	6.7	11.7	0	8	14	0	1	0	3	4	17	15
311	626.66	10.273	64.48	43.091	67.925	1.057	0.706	1.114	0.054	61	41	12	64	44	27	61.5	12	0.187	8	0	19	20	24	1	13	0	3	0	0	0	0	0	3	17	0	32.8	39.3	1.6	21.3	0	6	18	0	1	-3	4	14	24	14
312	626.66	10.273	64.48	43.091	67.925	1.057	0.706	1.114	0.054	61	41	12	64	44	27	61.5	12	0.187	8	0	19	20	24	1	13	0	3	0	0	0	0	0	3	17	0	32.8	39.3	1.6	21.3	0	6	18	0	1	-3	4	14	24	14
313	453.54	8.099	57.56	36.051	63.367	1.028	0.644	1.132	0.069	56	31	8	57	32	12	41	12	0.211	6	0	6	25	20	2	8	0	1	0	0	0	0	0	1	11	0	44.6	35.7	3.6	14.3	0	9	11	0	1	-1	2	3	12	10
314	749.76	10.271	77.28	51.392	81.548	1.059	0.704	1.117	0.044	73	50	15	77	54	32	75	12	0.156	10	0	22	23	29	3	15	0	3	0	0	0	0	0	3	21	0	31.5	39.7	4.1	20.5	0	6	23	0	1	-2	5	8	29	25
315	502.64	7.733	65.942	42.5	73.195	1.014	0.654	1.126	0.062	65	35	7	67	37	17	48	13	0.194	5	0	12	30	25	2	7	0	1	0	0	0	0	0	1	10	0	46.2	38.5	3.1	10.8	0	10	15	0	1	0	3	4	18	16
316	514.65	7.798	66.942	43.5	74.195	1.014	0.659	1.124	0.06	66	36	8	68	38	18	50	12	0.176	6	0	12	30	26	2	7	0	1	0	0	0	0	0	1	10	0	45.5	39.4	3	10.6	0	9	17	0	1	0	3	4	18	16
317	488.56	7.88	62.931	41.5	69.526	1.015	0.669	1.121	0.062	62	36	7	65	39	25	53	9	0.138	3	0	22	26	27	3	6	0	0	0	0	0	0	0	0	9	0	41.9	43.5	4.8	9.7	0	5	22	0	1	1	4	7	24	20
318	554.72	7.599	73.709	48.023	82.026	1.01	0.658	1.124	0.057	73	39	9	76	42	18	54	11	0.145	6	0	12	34	29	2	7	0	1	0	0	0	0	0	1	10	0	46.6	39.7	2.7	9.6	0	12	17	0	1	0	4	7	24	20
319	607.74	8.441	73.942	47.892	80.951	1.027	0.665	1.124	0.052	72	41	10	74	43	20	57	15	0.203	8	0	12	31	27	2	10	0	2	0	0	0	0	0	2	14	0	43.1	37.5	2.8	13.9	0	10	17	0	1	-1	3	4	18	16
320	514.65	7.798	66.942	43.5	74.195	1.014	0.659	1.124	0.06	66	36	8	68	38	18	50	12	0.176	6	0	12	30	26	2	7	0	1	0	0	0	0	0	1	10	0	45.5	39.4	3	10.6	0	9	17	0	1	0	3	4	18	16
321	991.74	9.269	111.774	72.835	120.367	1.045	0.681	1.125	0.033	107	67	16	112	72	22	91	21	0.187	16	0	6	40	40	3	21	3	0	0	0	0	0	0	3	27	0	37.4	37.4	2.8	19.6	0	14	26	0	1	-4	6	9	35	31
322	719.95	7.912	91.865	61.415	101.899	1.01	0.675	1.12	0.047	91	50	7	98	57	27	73	10	0.102	5	0	22	41	37	3	8	0	2	0	0	0	0	0	2	13	0	45.1	40.7	3.3	8.8	0	17	20	0	1	0	8	40	48	32
323	900.15	8.492	108.8	70.551	119.16	1.026	0.666	1.124	0.036	106	59	18	109	62	28	81.5	21	0.193	11	0	17	47	38	2	15	0	4	0	0	0	0	0	4	21	0	44.3	35.8	1.9	14.2	0	18	20	0	1	-3	4	6	23	19
324	879.12	8.294	107.8	72.159	118.404	1.017	0.681	1.117	0.037	106	60	15	111	65	33	86.5	16	0.144	10	0	23	46	43	2	12	0	3	0	0	0	0	0	3	17	0	43.4	40.6	1.9	11.3	0	15	28	0	1	-2	6	10	35	29
325	794.04	8.102	99.858	64.779	110.196	1.019	0.661	1.124	0.041	98	53	16	101	56	22	72	17	0.168	10	0	12	45	36	2	12	0	3	0	0	0	0	0	3	17	0	45.9	36.7	2	12.2	0	17	19	0	1	-3	4	6	23	19
326	734.96	7.903	93.974	62.625	104.025	1.01	0.673	1.119	0.043	93	51	12	97	55	26	72	14	0.144	8	0	18	42	38	2	9	0	2	0	0	0	0	0	2	13	0	45.2	40.9	2.2	9.7	0	13	25	0	1	-2	5	7	29	25
327	905.16	8.229	111.683	74.921	122.819	1.015	0.681	1.117	0.035	110	62	15	115	67	34	89.5	17	0.148	11	0	23	48	45	2	12	0	3	0	0	0	0	0	3	17	0	43.6	40.9	1.8	10.9	0	15	30	0	1	-2	6	10	35	29
328	1001.25	8.275	123.105	82.353	135.068	1.017	0.681	1.116	0.032	121	69	16	127	75	36	99.5	19	0.15	13	0	23	52	50	2	14	0	3	0	0	0	0	0	3	19	0	43	41.3	1.7	11.6	0	18	32	0	1	-2	7	11	40	34
329	741.02	7.485	99.625	64.909	111.271	1.006	0.656	1.124	0.042	99	51	14	102	54	21	69	16	0.157	9	0	12	48	38	2	9	0	2	0	0	0	0	0	2	13	0	48.5	38.4	2	9.1	0	17	21	0	1	-2	4	6	23	19
330	230.32	7.197	31.185	23.33	34.906	0.975	0.729	1.091	0.131	32	18	0	34	20	18	29	2	0.059	0	0	18	14	18	0	0	0	0	0	0	0	0	0	0	0	0	43.8	56.3	0	0	0	0	18	0	1	0	3	3	18	18
331	230.32	7.197	31.185	23.33	34.906	0.975	0.729	1.091	0.131	32	18	0	34	20	18	29	2	0.059	0	0	18	14	18	0	0	0	0	0	0	0	0	0	0	0	0	43.8	56.3	0	0	0	0	18	0	1	0	3	3	18	18
333	779.95	8.124	96.738	67.176	106.645	1.008	0.7	1.111	0.041	96	57	5	105	66	33	87	7	0.067	9	0	24	39	45	4	7	0	1	0	0	0	0	0	1	12	0	40.6	46.9	4.2	7.3	0	11	34	0	1	1	10	15	57	49
334	411.36	9.567	45.335	29.256	48.618	1.054	0.68	1.131	0.076	43	30	5	46	33	21	46	7	0.152	5	0	16	13	18	5	7	0	0	0	0	0	0	0	0	12	0	30.2	41.9	11.6	16.3	0	3	15	0	1	0	4	5	22	20
335	755.93	8.042	94.738	65.176	104.645	1.008	0.693	1.113	0.042	94	55	7	101	62	33	83	9	0.089	9	0	24	39	43	4	7	0	1	0	0	0	0	0	1	12	0	41.5	45.7	4.3	7.4	0	9	34	0	1	1	8	11	47	43
336	914.05	9.14	102.971	70.438	111.326	1.03	0.704	1.113	0.036	100	63	13	107	70	37	95	11	0.103	13	0	24	37	43	4	13	0	3	0	0	0	0	0	3	20	0	37	43	4	13	0	9	34	0	1	-1	8	11	47	43
337	324.46	6.76	47.578	31.296	53.983	0.991	0.652	1.125	0.098	48	24	3	51	27	12	33.5	4	0.078	1	0	11	24	20	2	2	0	0	0	0	0	0	0	0	4	0	50	41.7	4.2	4.2	0	9	11	0	1	0	4	6	24	16
338	213.2	9.27	23.735	16.653	25.372	1.032	0.724	1.103	0.15	23	16	2	25	18	10	25	0	0	4	0	6	7	12	1	3	0	0	0	0	0	0	0	0	4	0	30.4	52.2	4.3	13	0	0	12	0	1	0	3	6	18	14
339	331.37	8.284	40.429	28.324	44.324	1.011	0.708	1.108	0.093	40	25	4	43	28	23	40	2	0.047	1	0	22	15	20	2	3	0	0	0	0	0	0	0	0	5	0	37.5	50	5	7.5	0	0	20	0	1	1	4	7	24	20
341	344.39	8.2	42.371	29.705	46.531	1.009	0.707	1.108	0.089	42	26	4	45	29	17	40	3	0.067	5	0	12	16	21	2	3	0	0	0	0	0	0	0	0	5	0	38.1	50	4.8	7.1	0	1	20	0	1	0	4	7	24	20
342	344.39	8.2	42.371	29.705	46.531	1.009	0.707	1.108	0.089	42	26	4	45	29	17	40	3	0.067	5	0	12	16	21	2	3	0	0	0	0	0	0	0	0	5	0	38.1	50	4.8	7.1	0	1	20	0	1	0	4	7	24	20
343	443.61	6.931	63.498	42.415	71.645	0.992	0.663	1.119	0.068	64	33	6	67	36	17	47	7	0.104	5	0	12	31	28	2	3	0	0	0	0	0	0	0	0	5	0	48.4	43.8	3.1	4.7	0	8	20	0	1	1	4	7	24	20
344	443.61	6.931	63.498	42.415	71.645	0.992	0.663	1.119	0.068	64	33	6	67	36	17	47	7	0.104	5	0	12	31	28	2	3	0	0	0	0	0	0	0	0	5	0	48.4	43.8	3.1	4.7	0	8	20	0	1	1	4	7	24	20
345	443.61	6.931	63.498	42.415	71.645	0.992	0.663	1.119	0.068	64	33	6	67	36	17	47	7	0.104	5	0	12	31	28	2	3	0	0	0	0	0	0	0	0	5	0	48.4	43.8	3.1	4.7	0	8	20	0	1	1	4	7	24	20
346	443.61	6.931	63.498	42.415	71.645	0.992	0.663	1.119	0.068	64	33	6	67	36	17	47	7	0.104	5	0	12	31	28	2	3	0	0	0	0	0	0	0	0	5	0	48.4	43.8	3.1	4.7	0	8	20	0	1	1	4	7	24	20
347	375.38	8.73	44.084	30.233	47.742	1.025	0.703	1.11	0.082	43	28	6	46	31	18	43	3	0.065	6	0	12	15	21	2	5	0	0	0	0	0	0	0	0	7	0	34.9	48.8	4.7	11.6	0	0	21	0	1	1	4	7	24	20
348	601.7	8.475	72.829	47.824	80.921	1.026	0.674	1.14	0.055	71	42	6	76	47	17	58	6	0.079	5	0	12	29	30	4	3	0	1	4	0	0	0	0	1	12	4	40.8	42.3	5.6	4.2	5.6	10	20	0	1	1	6	9	36	32
349	513.62	7.666	67.589	44.813	75.23	1.009	0.669	1.123	0.061	67	38	4	72	43	18	55	4	0.056	6	0	12	29	29	4	5	0	0	0	0	0	0	0	0	9	0	43.3	43.3	6	7.5	0	8	21	0	1	1	6	9	36	32
350	671.91	7.723	87.865	57.415	97.899	1.01	0.66	1.125	0.047	87	46	11	90	49	21	64	15	0.167	9	0	12	41	33	3	8	0	2	0	0	0	0	0	2	13	0	47.1	37.9	3.4	9.2	0	13	20	0	1	0	4	7	24	20
351	515.55	8.452	62.843	40.682	70.091	1.03	0.667	1.149	0.063	61	37	5	66	42	16	52	2	0.03	4	0	12	24	27	4	1	0	0	5	0	0	0	0	0	10	5	39.3	44.3	6.6	1.6	8.2	8	19	0	1	1	6	9	36	32
352	376.41	8.009	48.44	29.841	53.571	1.031	0.635	1.14	0.083	47	27	8	49	29	10	36	5	0.102	4	0	6	20	17	4	6	0	0	0	0	0	0	0	0	10	0	42.6	36.2	8.5	12.8	0	7	10	0	1	0	3	6	18	14
354	697.31	8.504	83.152	56.915	91.595	1.014	0.694	1.117	0.047	82	47	14	86	51	26	68.5	7	0.081	9	0	17	35	34	3	7	0	2	0	1	0	0	0	3	13	1	42.7	41.5	3.7	8.5	1.2	10	24	0	1	-1	5	9	28	22
355	723.35	8.411	87.036	59.676	96.011	1.012	0.694	1.116	0.045	86	49	14	90	53	27	71.5	8	0.089	10	0	17	37	36	3	7	0	2	0	1	0	0	0	3	13	1	43	41.9	3.5	8.1	1.2	10	26	0	1	-1	5	9	28	22
356	804.43	8.84	93.036	63.068	101.766	1.022	0.693	1.118	0.041	91	53	16	95	57	28	76.5	11	0.116	11	0	17	38	36	3	10	0	3	0	1	0	0	0	4	17	1	41.8	39.6	3.3	11	1.1	12	24	0	1	-2	5	9	28	22
357	830.47	8.742	96.92	65.83	106.182	1.02	0.693	1.118	0.04	95	55	16	99	59	29	79.5	12	0.121	12	0	17	40	38	3	10	0	3	0	1	0	0	0	4	17	1	42.1	40	3.2	10.5	1.1	12	26	0	1	-2	5	9	28	22
358	320.42	7.282	43.811	29.773	49.152	0.996	0.677	1.117	0.094	44	24	6	46	26	12	35	2	0.043	6	0	6	20	20	2	2	0	0	0	0	0	0	0	0	4	0	45.5	45.5	4.5	4.5	0	4	16	0	1	0	3	3	16	16
359	479.73	7.864	59.901	44.824	67.027	0.982	0.735	1.099	0.07	61	34	3	66	39	28	54	4	0.061	2	0	26	27	30	2	0	0	2	0	0	0	0	0	2	4	0	44.3	49.2	3.3	0	0	5	25	0	1	1	6	12	34	26
360	180.26	6.933	25.302	18.568	28.491	0.973	0.714	1.096	0.165	26	14	0	27	15	13	22	2	0.074	1	0	12	12	14	0	0	0	0	0	0	0	0	0	0	0	0	46.2	53.8	0	0	0	0	14	0	1	0	2	2	12	12
361	335.53	7.139	46.058	32.654	52.276	0.98	0.695	1.112	0.094	47	24	3	49	26	18	36	5	0.102	2	0	16	23	21	2	0	0	1	0	0	0	0	0	1	3	0	48.9	44.7	4.3	0	0	4	17	0	1	1	3	4	17	15
362	615.81	7.998	78.054	51.506	86.363	1.014	0.669	1.122	0.052	77	42	13	80	45	20	59	10	0.125	8	0	12	35	30	2	8	0	2	0	0	0	0	0	2	12	0	45.5	39	2.6	10.4	0	12	18	0	1	-1	4	6	22	18
363	606.77	8.427	73.018	50.148	80.115	1.014	0.696	1.113	0.057	72	42	6	79	49	24	64	3	0.038	6	0	18	30	31	2	7	0	2	0	0	0	0	0	2	11	0	41.7	43.1	2.8	9.7	0	12	19	0	1	0	8	40	48	32
364	558.73	8.217	69.018	46.148	76.115	1.015	0.679	1.119	0.058	68	38	10	71	41	20	55	8	0.113	8	0	12	30	27	2	7	0	2	0	0	0	0	0	2	11	0	44.1	39.7	2.9	10.3	0	8	19	0	1	0	4	7	24	20
365	529.66	8.683	62.309	42.244	68.077	1.021	0.693	1.116	0.062	61	36	10	64	39	20	53	6	0.094	8	0	12	25	25	2	7	0	2	0	0	0	0	0	2	11	0	41	41	3.3	11.5	0	6	19	0	1	-1	4	7	24	20
366	201.2	9.145	22.727	15.449	24.744	1.033	0.702	1.125	0.162	22	15	1	24	17	9	23	0	0	3	0	6	7	10	3	2	0	0	0	0	0	0	0	0	5	0	31.8	45.5	13.6	9.1	0	0	10	0	1	0	3	6	18	14
367	376.46	8.184	45.069	36.091	49.322	0.98	0.785	1.072	0.085	46	30	0	53	37	37	55.5	0	0	0	0	37	16	30	0	0	0	0	0	0	0	0	0	0	0	0	34.8	65.2	0	0	0	0	30	0	1	0	8	89	48	26
368	835.06	7.591	108.952	78.58	120.969	0.99	0.714	1.1	0.037	110	64	12	121	75	53	103.5	6	0.05	4	0	49	46	58	2	4	0	0	0	0	0	0	0	0	6	0	41.8	52.7	1.8	3.6	0	12	46	0	1	0	12	222	72	42
369	228.3	7.61	29.302	22.568	32.491	0.977	0.752	1.083	0.137	30	18	0	33	21	21	31.5	0	0	0	0	21	12	18	0	0	0	0	0	0	0	0	0	0	0	0	40	60	0	0	0	0	18	0	1	0	4	10	24	18
370	674.86	7.847	85.301	61.944	95.384	0.992	0.72	1.109	0.045	86	52	4	94	60	48	85	4	0.043	2	0	46	34	44	8	0	0	0	0	0	0	0	0	0	8	0	39.5	51.2	9.3	0	0	0	44	0	1	0	9	24	60	44
371	783.14	6.87	111.497	79.058	126.373	0.978	0.693	1.109	0.038	114	60	12	122	68	48	93	4	0.033	2	0	46	54	56	4	0	0	0	0	0	0	0	0	0	4	0	47.4	49.1	3.5	0	0	12	44	0	1	0	9	24	60	44
372	386.48	7.578	51.022	34.989	56.777	1	0.686	1.113	0.079	51	29	6	54	32	17	43	3	0.056	5	0	12	22	24	2	3	0	0	0	0	0	0	0	0	5	0	43.1	47.1	3.9	5.9	0	4	20	0	1	0	4	7	24	20
373	614.78	7.882	76.894	57.921	85.391	0.986	0.743	1.095	0.05	78	48	0	86	56	48	81	4	0.047	2	0	46	30	44	4	0	0	0	0	0	0	0	0	0	4	0	38.5	56.4	5.1	0	0	0	44	0	1	0	9	24	60	44
374	614.78	7.882	76.894	57.921	85.391	0.986	0.743	1.095	0.05	78	48	0	86	56	48	81	4	0.047	2	0	46	30	44	4	0	0	0	0	0	0	0	0	0	4	0	38.5	56.4	5.1	0	0	0	44	0	1	0	9	24	60	44
375	482.7	6.896	69.301	45.944	79.384	0.99	0.656	1.134	0.063	70	36	8	74	40	24	53	4	0.054	2	0	22	34	28	8	0	0	0	0	0	0	0	0	0	8	0	48.6	40	11.4	0	0	12	16	0	1	0	5	20	36	20
376	883.18	7.485	116.37	84.035	130.706	0.986	0.712	1.108	0.035	118	68	8	130	80	68	114	4	0.031	0	0	68	50	60	8	0	0	0	0	0	0	0	0	0	8	0	42.4	50.8	6.8	0	0	12	48	0	1	0	13	280	84	52
377	691.97	7.604	91.254	60.892	102.186	1.003	0.669	1.123	0.049	91	48	6	98	55	24	70	9	0.092	6	0	18	43	36	4	6	0	2	0	0	0	0	0	2	12	0	47.3	39.6	4.4	6.6	0	17	19	0	1	1	8	40	48	32
379	228.32	8.782	25.974	19.33	28.868	0.999	0.743	1.11	0.15	26	16	2	28	18	10	25	0	0	4	0	6	10	12	3	0	0	1	0	0	0	0	0	1	4	0	38.5	46.2	11.5	0	0	0	12	0	1	1	3	6	18	14
380	92.15	6.143	14.534	10.046	16.661	0.969	0.67	1.111	0.333	15	7	1	15	7	6	10	0	0	0	0	6	8	7	0	0	0	0	0	0	0	0	0	0	0	0	53.3	46.7	0	0	0	1	6	0	1	0	1	1	6	6
381	204.25	7.565	27.276	17.727	30.491	1.01	0.657	1.129	0.152	27	15	3	28	16	11	22	3	0.107	1	0	10	12	11	2	2	0	0	0	0	0	0	0	0	4	0	44.4	40.7	7.4	7.4	0	2	9	0	1	0	2	3	11	9
382	181.21	7.55	24.502	15.176	27.202	1.021	0.632	1.133	0.167	24	13	4	24	13	7	17	3	0.125	1	0	6	11	9	1	3	0	0	0	0	0	0	0	0	4	0	45.8	37.5	4.2	12.5	0	2	7	0	1	0	1	1	6	6
383	432.53	7.331	59.974	36.887	67.232	1.017	0.625	1.14	0.069	59	31	8	60	32	11	40	11	0.183	5	0	6	28	21	4	6	0	0	0	0	0	0	0	0	10	0	47.5	35.6	6.8	10.2	0	9	12	0	1	0	2	3	12	10
384	763.13	6.636	113.239	75.74	129.204	0.985	0.659	1.124	0.04	115	57	6	122	64	36	83	14	0.115	2	0	34	58	49	6	2	0	0	0	0	0	0	0	0	8	0	50.4	42.6	5.2	1.7	0	15	34	0	1	4	8	12	46	38
385	811.17	6.817	117.239	79.74	133.204	0.985	0.67	1.119	0.037	119	61	6	126	68	40	91	14	0.111	6	0	34	58	53	6	2	0	0	0	0	0	0	0	0	8	0	48.7	44.5	5	1.7	0	13	40	0	1	4	8	12	46	38
386	955.03	8.452	111.632	79.319	126.474	0.988	0.702	1.119	0.039	113	59	8	120	66	36	86	14	0.117	4	0	32	54	47	8	0	0	2	0	0	2	0	0	4	12	2	47.8	41.6	7.1	0	1.8	15	32	0	1	4	8	12	46	38
387	695.15	6.749	100.97	68.603	115.795	0.98	0.666	1.124	0.046	103	49	6	108	54	26	70	14	0.13	6	0	20	54	41	6	0	0	2	0	0	0	0	0	2	8	0	52.4	39.8	5.8	0	0	15	26	0	1	4	6	8	34	30
388	747.23	6.732	108.737	74.126	124.625	0.98	0.668	1.123	0.042	111	53	6	116	58	28	76	16	0.138	8	0	20	58	45	6	0	0	2	0	0	0	0	0	2	8	0	52.3	40.5	5.4	0	0	15	30	0	1	4	6	8	34	30
389	795.27	6.915	112.737	78.126	128.625	0.98	0.679	1.118	0.04	115	57	6	122	64	36	83	14	0.115	2	0	34	58	49	6	0	0	2	0	0	0	0	0	2	8	0	50.4	42.6	5.2	0	0	15	34	0	1	4	8	12	46	38
390	871.37	6.971	122.504	85.649	139.455	0.98	0.685	1.116	0.036	125	63	6	132	70	40	93	16	0.121	6	0	34	62	55	6	0	0	2	0	0	0	0	0	2	8	0	49.6	44	4.8	0	0	15	40	0	1	4	8	12	46	38
391	265.39	6.805	38.374	26.108	43.816	0.984	0.669	1.123	0.116	39	20	4	41	22	16	30	2	0.049	0	0	16	19	17	3	0	0	0	0	0	0	0	0	0	3	0	48.7	43.6	7.7	0	0	4	13	0	1	0	3	6	18	14
393	258.72	8.921	29.273	21.131	32.226	1.009	0.729	1.111	0.131	29	18	3	31	20	16	28	1	0.032	0	0	16	11	14	2	1	0	0	0	1	0	0	0	1	4	1	37.9	48.3	6.9	3.4	3.4	1	13	0	1	0	3	6	18	14
394	175.2	7.964	22.291	14.96	24.578	1.013	0.68	1.117	0.179	22	13	3	23	14	8	19	0	0	2	0	6	9	10	1	2	0	0	0	0	0	0	0	0	3	0	40.9	45.5	4.5	9.1	0	1	9	0	1	0	2	3	12	10
395	457.49	11.437	42.695	29.846	44.219	1.067	0.746	1.105	0.079	40	29	10	43	32	25	47.5	3	0.07	6	0	19	11	16	1	9	0	3	0	0	0	0	0	3	13	0	27.5	40	2.5	22.5	0	0	16	0	1	0	4	14	24	14
396	295.31	8.437	35.713	24.392	38.827	1.02	0.697	1.109	0.104	35	22	3	37	24	15	33	4	0.108	3	0	12	13	17	1	4	0	0	0	0	0	0	0	0	5	0	37.1	48.6	2.9	11.4	0	1	16	0	1	0	3	4	18	16
397	295.31	8.437	35.713	24.392	38.827	1.02	0.697	1.109	0.104	35	22	3	37	24	15	33	4	0.108	3	0	12	13	17	1	4	0	0	0	0	0	0	0	0	5	0	37.1	48.6	2.9	11.4	0	1	16	0	1	0	3	4	18	16
398	231.26	8.565	26.964	20.506	29.368	0.999	0.759	1.088	0.131	27	18	2	29	20	18	31	1	0.034	1	1	16	9	16	1	1	0	0	0	0	0	0	0	0	2	0	33.3	59.3	3.7	3.7	0	0	15	1	1	0	3	6	18	14
399	341.57	6.697	49.985	33.802	57.397	0.98	0.663	1.125	0.094	51	24	4	53	26	13	33	5	0.094	1	0	12	27	20	3	0	0	1	0	0	0	0	0	1	4	0	52.9	39.2	5.9	0	0	7	13	0	1	2	3	4	17	15
400	369.63	6.485	55.752	37.324	64.228	0.978	0.655	1.127	0.086	57	26	4	59	28	10	35	6	0.102	4	0	6	31	22	3	0	0	1	0	0	0	0	0	1	4	0	54.4	38.6	5.3	0	0	8	14	0	1	2	3	4	17	15
401	299.13	10.683	28.84	19.739	31.17	1.03	0.705	1.113	0.132	28	17	4	29	18	8	23	2	0.069	2	0	6	11	12	0	4	0	0	0	0	1	0	0	1	5	1	39.3	42.9	0	14.3	3.6	3	9	0	1	0	2	3	12	10
402	425.24	10.631	41.051	29.955	43.795	1.026	0.749	1.095	0.088	40	27	4	44	31	19	41	0	0	1	0	18	13	21	0	5	0	0	0	0	1	0	0	1	6	1	32.5	52.5	0	12.5	2.5	2	19	0	1	0	5	9	29	23
403	321.31	8.456	39.578	24.517	42.87	1.042	0.645	1.128	0.095	38	23	7	39	24	10	31	6	0.154	4	0	6	15	15	1	7	0	0	0	0	0	0	0	0	8	0	39.5	39.5	2.6	18.4	0	4	11	0	1	0	2	3	12	10
404	445.21	11.13	42.24	30.466	43.845	1.056	0.762	1.096	0.078	40	30	7	44	34	20	45	1	0.023	2	0	18	10	21	0	7	0	0	0	2	0	0	0	2	9	2	25	52.5	0	17.5	5	1	20	0	1	0	5	9	29	23
406	215.22	8.609	25.618	17.415	27.787	1.025	0.697	1.111	0.142	25	16	3	26	17	9	24	2	0.077	2	1	6	9	12	1	3	0	0	0	0	0	0	0	0	4	0	36	48	4	12	0	2	9	1	1	0	2	3	12	10
408	333.44	7.249	45.752	31.154	51.36	0.995	0.677	1.117	0.093	46	25	2	49	28	18	38	4	0.082	2	0	16	21	21	2	2	0	0	0	0	0	0	0	0	4	0	45.7	45.7	4.3	4.3	0	4	17	0	1	1	4	6	22	18
409	333.44	7.249	45.752	31.154	51.36	0.995	0.677	1.117	0.093	46	25	2	49	28	18	38	4	0.082	2	0	16	21	21	2	2	0	0	0	0	0	0	0	0	4	0	45.7	45.7	4.3	4.3	0	4	17	0	1	1	4	6	22	18
410	473.74	6.233	74.588	48.768	85.512	0.981	0.642	1.125	0.064	76	35	2	79	38	18	48	14	0.177	2	0	16	41	31	2	2	0	0	0	0	0	0	0	0	4	0	53.9	40.8	2.6	2.6	0	14	17	0	1	1	4	6	22	18
412	247.27	7.976	31.713	20.392	34.827	1.023	0.658	1.123	0.124	31	18	5	32	19	9	25	3	0.094	3	0	6	13	13	1	4	0	0	0	0	0	0	0	0	5	0	41.9	41.9	3.2	12.9	0	3	10	0	1	0	2	3	12	10
413	260.34	8.678	30.353	21.375	33.411	1.012	0.713	1.114	0.124	30	18	5	31	19	10	26	2	0.065	4	0	6	12	13	2	2	0	1	0	0	0	0	0	1	5	0	40	43.3	6.7	6.7	0	3	9	1	1	0	2	3	12	10
414	253.4	6.335	39.098	26.245	44.941	0.977	0.656	1.124	0.117	40	19	3	41	20	13	27	4	0.098	1	0	12	21	17	2	0	0	0	0	0	0	0	0	0	2	0	52.5	42.5	5	0	0	4	13	0	1	1	2	2	12	12
415	405.5	7.798	51.752	37.154	57.36	0.995	0.714	1.103	0.077	52	31	2	57	36	28	51	2	0.035	2	0	26	21	27	2	2	0	0	0	0	0	0	0	0	4	0	40.4	51.9	3.8	3.8	0	2	25	0	1	1	6	12	34	26
416	417.62	6.525	63.054	41.722	71.851	0.985	0.652	1.123	0.073	64	31	2	67	34	18	44	10	0.149	2	0	16	33	27	2	2	0	0	0	0	0	0	0	0	4	0	51.6	42.2	3.1	3.1	0	10	17	0	1	1	4	6	22	18
417	546.58	9.589	55.912	42.864	62.955	0.981	0.752	1.104	0.074	57	30	2	59	32	19	43	7	0.119	3	0	16	27	25	2	0	0	2	0	0	0	1	0	3	5	1	47.4	43.9	3.5	0	1.8	6	19	0	2	0	4	6	22	18
418	389.4	9.985	40.233	29.733	42.541	1.032	0.762	1.091	0.085	39	28	4	43	32	21	44	1	0.023	3	0	18	11	21	1	5	0	1	0	0	0	0	0	1	7	0	28.2	53.8	2.6	12.8	0	1	19	1	1	0	5	9	29	23
419	421.46	9.366	46.32	32.506	49.953	1.029	0.722	1.11	0.076	45	30	6	48	33	18	45	3	0.062	6	0	12	15	21	3	5	0	1	0	0	0	0	0	1	9	0	33.3	46.7	6.7	11.1	0	0	21	0	1	0	4	7	24	20
420	452.61	7.3	61.658	41.864	69.766	0.994	0.675	1.125	0.07	62	34	2	67	39	26	52	5	0.075	0	0	26	28	27	6	1	0	0	0	0	0	0	0	0	7	0	45.2	43.5	9.7	1.6	0	7	20	0	1	0	6	8	34	30
421	451.63	7.169	62.432	42.415	71.055	0.991	0.673	1.128	0.07	63	34	3	68	39	26	52	4	0.059	0	0	26	29	27	7	0	0	0	0	0	0	0	0	0	7	0	46	42.9	11.1	0	0	7	20	0	1	0	6	8	34	30
422	390.58	6.62	58.221	38.375	66.6	0.987	0.65	1.129	0.079	59	29	4	62	32	18	42	6	0.097	2	0	16	30	24	4	1	0	0	0	0	0	0	0	0	5	0	50.8	40.7	6.8	1.7	0	8	16	0	1	2	4	6	23	19
424	220.19	9.175	25.171	16.318	26.708	1.049	0.68	1.113	0.142	24	16	4	25	17	9	23	2	0.08	3	0	6	8	11	0	5	0	0	0	0	0	0	0	0	5	0	33.3	45.8	0	20.8	0	1	10	0	1	0	2	3	12	10
425	317.27	9.331	35.811	22.994	38.04	1.053	0.676	1.119	0.099	34	23	5	36	25	11	33	4	0.111	5	0	6	11	15	1	7	0	0	0	0	0	0	0	0	8	0	32.4	44.1	2.9	20.6	0	3	12	0	1	0	3	4	17	15
426	538.443	12.82	42.589	70.142	44.092	1.014	1.67	1.05	0.062	42	33	10	42	33	25	48.5	4	0.095	6	0	19	9	17	0	10	0	3	0	0	0	0	0	6	16	0	21.4	40.5	0	23.8	0	1	16	0	4	0	4	14	24	14
427	487.64	8.127	60.396	41.449	67.564	1.007	0.691	1.126	0.067	60	35	4	65	40	28	55	4	0.062	2	0	26	25	25	7	2	0	1	0	0	0	0	0	1	10	0	41.7	41.7	11.7	3.3	0	5	20	0	1	0	6	8	34	30
428	412.31	10.308	42.618	28.625	44.636	1.065	0.716	1.116	0.076	40	30	8	43	33	18	45	3	0.07	6	0	12	10	21	0	7	0	0	2	0	0	0	0	0	9	2	25	52.5	0	17.5	5	0	21	0	1	0	4	7	24	20
429	339.22	10.943	33.953	21.108	35.304	1.095	0.681	1.139	0.094	31	24	7	33	26	11	34	3	0.091	5	0	6	7	14	1	7	0	0	2	0	0	0	0	0	10	2	22.6	45.2	3.2	22.6	6.5	2	12	0	1	0	3	4	17	15
430	325.5	6.382	50.236	32.608	57.687	0.985	0.639	1.131	0.094	51	24	4	53	26	13	34	5	0.094	3	0	10	27	20	3	1	0	0	0	0	0	0	0	0	4	0	52.9	39.2	5.9	2	0	7	13	0	1	2	3	4	17	15
431	351.54	6.392	54.12	35.37	62.102	0.984	0.643	1.129	0.086	55	26	4	57	28	14	37	6	0.105	4	0	10	29	22	3	1	0	0	0	0	0	0	0	0	4	0	52.7	40	5.5	1.8	0	7	15	0	1	2	3	4	17	15
432	414.65	6.379	63.661	42.444	73.221	0.979	0.653	1.126	0.073	65	31	5	68	34	22	45	7	0.103	0	0	22	34	27	4	0	0	0	0	0	0	0	0	0	4	0	52.3	41.5	6.2	0	0	8	19	0	1	2	4	7	24	20
433	302.4	7.376	40.6	28.557	45.528	0.99	0.697	1.11	0.103	41	23	2	44	26	20	36.5	4	0.091	1	0	19	18	20	2	1	0	0	0	0	0	0	0	0	3	0	43.9	48.8	4.9	2.4	0	3	17	0	1	0	4	14	24	14
434	316.42	7.191	43.491	30.523	48.571	0.988	0.694	1.104	0.098	44	24	2	47	27	20	37.5	6	0.128	1	0	19	20	22	0	2	0	0	0	0	0	0	0	0	2	0	45.5	50	0	4.5	0	5	17	0	1	0	4	14	24	14
437	297.32	8.745	34.174	25.722	36.993	1.005	0.757	1.088	0.107	34	23	2	38	27	22	39.5	1	0.026	3	0	19	11	20	1	2	0	0	0	0	0	0	0	0	3	0	32.4	58.8	2.9	5.9	0	0	20	0	1	0	5	15	29	19
438	391.63	6.871	55.869	38.563	63.812	0.98	0.677	1.12	0.082	57	28	4	60	31	18	41	5	0.083	2	0	16	29	24	3	0	0	1	0	0	0	0	0	1	4	0	50.9	42.1	5.3	0	0	7	17	0	1	2	4	6	23	19
439	417.67	6.847	59.752	41.324	68.228	0.98	0.677	1.118	0.076	61	30	4	64	33	19	44	6	0.094	3	0	16	31	26	3	0	0	1	0	0	0	0	0	1	4	0	50.8	42.6	4.9	0	0	7	19	0	1	2	4	6	23	19
440	443.71	6.826	63.636	44.086	72.643	0.979	0.678	1.118	0.071	65	32	4	68	35	20	47	7	0.103	4	0	16	33	28	3	0	0	1	0	0	0	0	0	1	4	0	50.8	43.1	4.6	0	0	7	21	0	1	2	4	6	23	19
441	344.4	8.2	42.363	29.5	46.903	1.009	0.702	1.117	0.089	42	26	4	45	29	23	42	4	0.089	3	0	20	16	20	4	2	0	0	0	0	0	0	0	0	6	0	38.1	47.6	9.5	4.8	0	0	20	0	1	0	4	6	22	18
442	468.5	9.37	51.109	37.466	54.498	1.022	0.749	1.09	0.071	50	34	4	56	40	30	56	0	0	2	0	28	16	27	0	6	0	1	0	0	0	0	0	1	7	0	32	54	0	12	0	1	26	0	1	0	7	18	41	31
443	375.56	6.589	56.12	37.37	64.102	0.985	0.656	1.125	0.082	57	28	4	60	31	18	41	5	0.083	2	0	16	29	24	3	1	0	0	0	0	0	0	0	0	4	0	50.9	42.1	5.3	1.8	0	7	17	0	1	2	4	6	23	19
444	401.6	6.584	60.003	40.131	68.517	0.984	0.658	1.123	0.076	61	30	4	64	33	19	44	6	0.094	3	0	16	31	26	3	1	0	0	0	0	0	0	0	0	4	0	50.8	42.6	4.9	1.6	0	7	19	0	1	2	4	6	23	19
10001-1	227.33	6.686	33.498	22.551	38.029	0.985	0.663	1.119	0.132	34	17	4	35	18	12	24.5	3	0.086	1	0	11	17	15	1	1	0	0	0	0	0	0	0	0	2	0	50	44.1	2.9	2.9	0	4	11	0	1	0	2	3	12	10
10001-2	227.33	6.686	33.498	22.551	38.029	0.985	0.663	1.119	0.132	34	17	4	35	18	12	24.5	3	0.086	1	0	11	17	15	1	1	0	0	0	0	0	0	0	0	2	0	50	44.1	2.9	2.9	0	4	11	0	1	0	2	3	12	10
10001-3	227.33	6.686	33.498	22.551	38.029	0.985	0.663	1.119	0.132	34	17	4	35	18	12	24.5	3	0.086	1	0	11	17	15	1	1	0	0	0	0	0	0	0	0	2	0	50	44.1	2.9	2.9	0	4	11	0	1	0	2	3	12	10
10001-4	227.33	6.686	33.498	22.551	38.029	0.985	0.663	1.119	0.132	34	17	4	35	18	12	24.5	3	0.086	1	0	11	17	15	1	1	0	0	0	0	0	0	0	0	2	0	50	44.1	2.9	2.9	0	4	11	0	1	0	2	3	12	10
10001-5	227.33	6.686	33.498	22.551	38.029	0.985	0.663	1.119	0.132	34	17	4	35	18	12	24.5	3	0.086	1	0	11	17	15	1	1	0	0	0	0	0	0	0	0	2	0	50	44.1	2.9	2.9	0	4	11	0	1	0	2	3	12	10
10001-6	227.33	6.686	33.498	22.551	38.029	0.985	0.663	1.119	0.132	34	17	4	35	18	12	24.5	3	0.086	1	0	11	17	15	1	1	0	0	0	0	0	0	0	0	2	0	50	44.1	2.9	2.9	0	4	11	0	1	0	2	3	12	10
10001-7	227.33	6.686	33.498	22.551	38.029	0.985	0.663	1.119	0.132	34	17	4	35	18	12	24.5	3	0.086	1	0	11	17	15	1	1	0	0	0	0	0	0	0	0	2	0	50	44.1	2.9	2.9	0	4	11	0	1	0	2	3	12	10
10001-8	227.33	6.686	33.498	22.551	38.029	0.985	0.663	1.119	0.132	34	17	4	35	18	12	24.5	3	0.086	1	0	11	17	15	1	1	0	0	0	0	0	0	0	0	2	0	50	44.1	2.9	2.9	0	4	11	0	1	0	2	3	12	10
10002-1	386.63	6.137	61.341	41.194	70.64	0.974	0.654	1.121	0.076	63	29	3	65	31	17	41	11	0.169	0	1	16	34	27	2	0	0	0	0	0	0	0	0	0	2	0	54	42.9	3.2	0	0	12	14	1	1	0	3	6	18	14
10002-2	386.63	6.137	61.341	41.194	70.64	0.974	0.654	1.121	0.076	63	29	3	65	31	17	41	11	0.169	0	1	16	34	27	2	0	0	0	0	0	0	0	0	0	2	0	54	42.9	3.2	0	0	12	14	1	1	0	3	6	18	14
10002-3	386.63	6.137	61.341	41.194	70.64	0.974	0.654	1.121	0.076	63	29	3	65	31	17	41	11	0.169	0	1	16	34	27	2	0	0	0	0	0	0	0	0	0	2	0	54	42.9	3.2	0	0	12	14	1	1	0	3	6	18	14
10003-1	417.69	5.967	68.218	44.927	78.596	0.975	0.642	1.123	0.071	70	31	4	72	33	17	42	13	0.181	1	0	16	39	29	1	1	0	0	0	0	0	0	0	0	2	0	55.7	41.4	1.4	1.4	0	14	15	0	1	0	3	6	18	14
10003-2	417.69	5.967	68.218	44.927	78.596	0.975	0.642	1.123	0.071	70	31	4	72	33	17	42	13	0.181	1	0	16	39	29	1	1	0	0	0	0	0	0	0	0	2	0	55.7	41.4	1.4	1.4	0	14	15	0	1	0	3	6	18	14
10003-3	417.69	5.967	68.218	44.927	78.596	0.975	0.642	1.123	0.071	70	31	4	72	33	17	42	13	0.181	1	0	16	39	29	1	1	0	0	0	0	0	0	0	0	2	0	55.7	41.4	1.4	1.4	0	14	15	0	1	0	3	6	18	14
10004-1	293.44	6.521	44.149	29.836	50.275	0.981	0.663	1.117	0.104	45	22	5	47	24	13	31	4	0.085	1	0	12	23	20	1	1	0	0	0	0	0	0	0	0	2	0	51.1	44.4	2.2	2.2	0	7	13	0	1	0	3	6	17	13
10004-2	293.44	6.521	44.149	29.836	50.275	0.981	0.663	1.117	0.104	45	22	5	47	24	13	31	4	0.085	1	0	12	23	20	1	1	0	0	0	0	0	0	0	0	2	0	51.1	44.4	2.2	2.2	0	7	13	0	1	0	3	6	17	13
10004-3	293.44	6.521	44.149	29.836	50.275	0.981	0.663	1.117	0.104	45	22	5	47	24	13	31	4	0.085	1	0	12	23	20	1	1	0	0	0	0	0	0	0	0	2	0	51.1	44.4	2.2	2.2	0	7	13	0	1	0	3	6	17	13
10004-4	293.44	6.521	44.149	29.836	50.275	0.981	0.663	1.117	0.104	45	22	5	47	24	13	31	4	0.085	1	0	12	23	20	1	1	0	0	0	0	0	0	0	0	2	0	51.1	44.4	2.2	2.2	0	7	13	0	1	0	3	6	17	13
10004-5	293.44	6.521	44.149	29.836	50.275	0.981	0.663	1.117	0.104	45	22	5	47	24	13	31	4	0.085	1	0	12	23	20	1	1	0	0	0	0	0	0	0	0	2	0	51.1	44.4	2.2	2.2	0	7	13	0	1	0	3	6	17	13
10004-6	293.44	6.521	44.149	29.836	50.275	0.981	0.663	1.117	0.104	45	22	5	47	24	13	31	4	0.085	1	0	12	23	20	1	1	0	0	0	0	0	0	0	0	2	0	51.1	44.4	2.2	2.2	0	7	13	0	1	0	3	6	17	13
10004-7	293.44	6.521	44.149	29.836	50.275	0.981	0.663	1.117	0.104	45	22	5	47	24	13	31	4	0.085	1	0	12	23	20	1	1	0	0	0	0	0	0	0	0	2	0	51.1	44.4	2.2	2.2	0	7	13	0	1	0	3	6	17	13
10004-8	293.44	6.521	44.149	29.836	50.275	0.981	0.663	1.117	0.104	45	22	5	47	24	13	31	4	0.085	1	0	12	23	20	1	1	0	0	0	0	0	0	0	0	2	0	51.1	44.4	2.2	2.2	0	7	13	0	1	0	3	6	17	13
10005-1	405.68	5.879	67.218	43.927	77.596	0.974	0.637	1.125	0.074	69	30	6	71	32	13	39	11	0.155	1	0	12	39	28	1	1	0	0	0	0	0	0	0	0	2	0	56.5	40.6	1.4	1.4	0	15	13	0	1	0	3	6	17	13
10005-2	405.68	5.879	67.218	43.927	77.596	0.974	0.637	1.125	0.074	69	30	6	71	32	13	39	11	0.155	1	0	12	39	28	1	1	0	0	0	0	0	0	0	0	2	0	56.5	40.6	1.4	1.4	0	15	13	0	1	0	3	6	17	13
10005-3	405.68	5.879	67.218	43.927	77.596	0.974	0.637	1.125	0.074	69	30	6	71	32	13	39	11	0.155	1	0	12	39	28	1	1	0	0	0	0	0	0	0	0	2	0	56.5	40.6	1.4	1.4	0	15	13	0	1	0	3	6	17	13
10005-4	405.68	5.879	67.218	43.927	77.596	0.974	0.637	1.125	0.074	69	30	6	71	32	13	39	11	0.155	1	0	12	39	28	1	1	0	0	0	0	0	0	0	0	2	0	56.5	40.6	1.4	1.4	0	15	13	0	1	0	3	6	17	13
10005-5	405.68	5.879	67.218	43.927	77.596	0.974	0.637	1.125	0.074	69	30	6	71	32	13	39	11	0.155	1	0	12	39	28	1	1	0	0	0	0	0	0	0	0	2	0	56.5	40.6	1.4	1.4	0	15	13	0	1	0	3	6	17	13
10005-6	405.68	5.879	67.218	43.927	77.596	0.974	0.637	1.125	0.074	69	30	6	71	32	13	39	11	0.155	1	0	12	39	28	1	1	0	0	0	0	0	0	0	0	2	0	56.5	40.6	1.4	1.4	0	15	13	0	1	0	3	6	17	13
10005-7	405.68	5.879	67.218	43.927	77.596	0.974	0.637	1.125	0.074	69	30	6	71	32	13	39	11	0.155	1	0	12	39	28	1	1	0	0	0	0	0	0	0	0	2	0	56.5	40.6	1.4	1.4	0	15	13	0	1	0	3	6	17	13
10005-8	405.68	5.879	67.218	43.927	77.596	0.974	0.637	1.125	0.074	69	30	6	71	32	13	39	11	0.155	1	0	12	39	28	1	1	0	0	0	0	0	0	0	0	2	0	56.5	40.6	1.4	1.4	0	15	13	0	1	0	3	6	17	13
10006-1	260.3	8.134	31.956	23.477	34.91	0.999	0.734	1.091	0.121	32	20	2	35	23	20	33.5	2	0.057	1	0	19	12	18	0	2	0	0	0	0	0	0	0	0	2	0	37.5	56.3	0	6.3	0	1	17	0	1	0	4	14	24	14
10006-2	260.3	8.134	31.956	23.477	34.91	0.999	0.734	1.091	0.121	32	20	2	35	23	20	33.5	2	0.057	1	0	19	12	18	0	2	0	0	0	0	0	0	0	0	2	0	37.5	56.3	0	6.3	0	1	17	0	1	0	4	14	24	14
10006-3	260.3	8.134	31.956	23.477	34.91	0.999	0.734	1.091	0.121	32	20	2	35	23	20	33.5	2	0.057	1	0	19	12	18	0	2	0	0	0	0	0	0	0	0	2	0	37.5	56.3	0	6.3	0	1	17	0	1	0	4	14	24	14
10006-4	260.3	8.134	31.956	23.477	34.91	0.999	0.734	1.091	0.121	32	20	2	35	23	20	33.5	2	0.057	1	0	19	12	18	0	2	0	0	0	0	0	0	0	0	2	0	37.5	56.3	0	6.3	0	1	17	0	1	0	4	14	24	14
10006-5	260.3	8.134	31.956	23.477	34.91	0.999	0.734	1.091	0.121	32	20	2	35	23	20	33.5	2	0.057	1	0	19	12	18	0	2	0	0	0	0	0	0	0	0	2	0	37.5	56.3	0	6.3	0	1	17	0	1	0	4	14	24	14
10006-6	260.3	8.134	31.956	23.477	34.91	0.999	0.734	1.091	0.121	32	20	2	35	23	20	33.5	2	0.057	1	0	19	12	18	0	2	0	0	0	0	0	0	0	0	2	0	37.5	56.3	0	6.3	0	1	17	0	1	0	4	14	24	14
10006-7	260.3	8.134	31.956	23.477	34.91	0.999	0.734	1.091	0.121	32	20	2	35	23	20	33.5	2	0.057	1	0	19	12	18	0	2	0	0	0	0	0	0	0	0	2	0	37.5	56.3	0	6.3	0	1	17	0	1	0	4	14	24	14
10006-8	260.3	8.134	31.956	23.477	34.91	0.999	0.734	1.091	0.121	32	20	2	35	23	20	33.5	2	0.057	1	0	19	12	18	0	2	0	0	0	0	0	0	0	0	2	0	37.5	56.3	0	6.3	0	1	17	0	1	0	4	14	24	14
[truncated: 2,099 more columns]
