# Supplementary material for: Comparison and improvement of the predictability and interpretability with ensemble learning models in QSPR applications
Source: J Cheminform. 2020 Mar 30;12:19. doi: 10.1186/s13321-020-0417-9 (PMC7106596; doi:10.1186/s13321-020-0417-9)
Supplement: Supplementary file 5 — Additional file 5. The source code used to build the prediction models. [file 13321_2020_417_MOESM5_ESM.py]

from scipy.stats import randint as sp_randint
from sklearn.svm import SVR
import matplotlib.pyplot as plt
import numpy as np
import csv
from time import time
import numpy as np
import pandas as pd
from math import sqrt
from sklearn import tree
from sklearn.linear_model import LogisticRegression,LinearRegression,Lasso,Ridge
from sklearn.ensemble import RandomForestRegressor,ExtraTreesRegressor,AdaBoostRegressor,GradientBoostingRegressor
from sklearn.ensemble import RandomForestClassifier,ExtraTreesClassifier,AdaBoostClassifier,GradientBoostingClassifier
from sklearn.metrics import confusion_matrix,precision_score,accuracy_score,recall_score,roc_curve,f1_score,auc,matthews_corrcoef
from sklearn import metrics
from sklearn.model_selection import RandomizedSearchCV
from sklearn.metrics import mean_squared_error
from sklearn.externals import joblib
import plotly.offline as py
import plotly.graph_objs as go
import timeit

class general():
    def __init__(self):
        return
    
    def report(self,results, n_top=3):
        for i in range(1, n_top + 1):
            candidates = np.flatnonzero(results['rank_test_score'] == i)
            for candidate in candidates:
                print("Model with rank: {0}".format(i))
                print("Mean validation score: {0:.3f} (std: {1:.3f})".format(
                      results['mean_test_score'][candidate],
                      results['std_test_score'][candidate]))
                print("Parameters: {0}\n".format(results['params'][candidate]))
    
    def hyperparameter_optimize(self,X,Y,param_dist,train_model,n_iter_search=20):
        random_search = RandomizedSearchCV(train_model, param_distributions=param_dist,
                                           n_iter=n_iter_search)
        start = time()
        random_search.fit(X, Y)
        print("RandomizedSearchCV took %.2f seconds for %d candidates"
              " parameter settings." % ((time() - start), n_iter_search))
        self.report(random_search.cv_results_)
        return random_search
    
    def feature_importance(self,feature_df,model_name,top_rank=20,dataset=None):
        temp_df = feature_df.sort_values(model_name,ascending=False)

        y = temp_df[model_name].values[:top_rank]
        x = temp_df['features'].values[:top_rank]

        data = [go.Bar(
                    x= x,
                     y= y,
                    width = 0.5,
                    marker=dict(
                       color = temp_df[model_name].values[:top_rank],
                    colorscale='Portland',
                    showscale=True,
                    reversescale = False
                    ),
                    opacity=0.6
                )]

        layout= go.Layout(
            autosize= True,
            title= 'Barplots of %s'%model_name,
            hovermode= 'closest',
            yaxis=dict(
                title= 'Feature Importance',
                ticklen= 5,
                gridwidth= 2
            ),
            showlegend= False
        )
        fig = go.Figure(data=data, layout=layout)
        if dataset == 'FL':
            py.plot(fig,filename='FL results/%s feature importance.html'%model_name)
        elif dataset == 'LC':
            py.plot(fig,filename='LC results/%s feature importance.html'%model_name)
        else:
            py.plot(fig)
        return
      


class FL_models():
    def __init__(self):
        self.model_dict = {
                        'RandomForest':RandomForestRegressor(),
                        'ExtraTrees': ExtraTreesRegressor(),
                        'AdaBoost':AdaBoostRegressor(),
                        'GradientBoost':GradientBoostingRegressor()
                        }
        self.feature_dict = {}
        self.base_predictions_train = {}
        self.base_predictions_test = {}
        return
    
    def set_data(self,target = 'em', quantum_cal=True ,solvent=True):
        self.target = target
        self.train_set = pd.read_csv('../../Data/Fluorescence dataset/train set.csv',header = 0, low_memory=False)
        self.test_set = pd.read_csv('../../Data/Fluorescence dataset/test set.csv',header = 0, low_memory=False)
        train = self.train_set.as_matrix()[:,1:].astype(float)
        test = self.test_set.as_matrix()[:,1:].astype(float)

        #QC descriptor
        if quantum_cal == False:
            self.feature_col = list(self.train_set)[1:2145]
            self.X_train =  train[:,:2144]
            self.X_test = test[:,:2144]
        else:
            self.feature_col = list(self.train_set)[1:-3]
            self.X_train =  train[:,:-3]
            self.X_test = test[:,:-3]

        #Solvent
        if solvent == True:
            self.feature_col.append('solvent')
            self.X_train = np.append(self.X_train, train[:,-3].reshape((-1,1)), axis=1)
            self.X_test = np.append(self.X_test, test[:,-3].reshape((-1,1)), axis=1)

        #Absorption or emission
        if target == 'abs':
            self.y_train = train[0:,-2]
            self.y_test = test[0:,-2]
        elif target == 'em':
            self.y_train = train[0:,-1]
            self.y_test = test[0:,-1]
        #Save features
        self.feature_dict['features'] = self.feature_col

    def plot(self,y_cal,y_pred,model_name,target='em',save = False):
        print ('Model:%s'%model_name)
        print ('train:')
        print ('R2=%f'%metrics.r2_score(self.y_train,y_cal))
        print ('RMSE=%f nm'%sqrt(mean_squared_error(self.y_train,y_cal)))
        print ('test:')
        print ('R2=%f'%metrics.r2_score(self.y_test,y_pred))
        print ('RMSE=%f nm'%sqrt(mean_squared_error(self.y_test,y_pred)))
        plt.scatter(self.y_train,y_cal,color = "b",marker = '^',label='train set')
        plt.scatter(self.y_test,y_pred,color = "orange",label='test set')
        plt.axis('scaled')
        plt.xlim(200,850)
        plt.ylim(200,850)
        plt.xlabel("The experimental "+r'$\lambda_{%s}$ (nm)'% target,fontsize=14)
        plt.ylabel("The calculated "+r'$\lambda_{%s}$ (nm)'% target,fontsize=14)
        plt.plot([200,850],[200,850],color = "k")
        plt.legend(loc=0)
        if save == True:
            plt.savefig('FL results/%s_%s.pdf'% (self.target,model_name), format = 'pdf')
        plt.show()
    
    def plot_interactive(self,y_cal,y_pred,model_name,target='em'):
        trace0 = go.Scatter(
                    x = self.y_train,
                    y = y_cal,
                    mode = 'markers',
                    name = 'train set',
                    marker = dict(size = 10),
                    text = self.train_set['No']
                    )
        trace1 = go.Scatter(
                    x = self.y_test,
                    y = y_pred,
                    mode = 'markers',
                    name = 'test set',
                    marker = dict(size = 10),
                    text = self.test_set['No']
                    )
        trace2 = go.Scatter(
                    x = (200,850),
                    y = (200,850),
                    mode = 'lines',
                    marker = dict(color = 'black')
                    )
        data = [trace0,trace1,trace2]

        layout = go.Layout(
            xaxis=dict(range=[200, 850]),
            yaxis=dict(range=[200, 850]),
            )
        fig = go.Figure(data=data, layout = layout)
        py.plot(fig, filename='FL results/%s_interactive.html'%model_name)
        
    def build_model(self,model_name,save_model=False,save_plot=False,interactive = False,n_iter_search=20,feature_importance = False):
        if model_name == 'RandomForest' or model_name == 'ExtraTrees':
            param = {"n_estimators":[80,90,100,110],
                    "max_features": ["auto","sqrt"],
                    "min_samples_split": sp_randint(5, 11),
                    "min_samples_leaf": sp_randint(1, 8),
                    "random_state":[0,5,10]
                      }
        elif model_name == 'AdaBoost':
            param = {"base_estimator": [tree.DecisionTreeRegressor(max_depth=6)],
                    "n_estimators":[80,90,100,110],
                    "learning_rate": [0.1,0.5,1],
                    "loss":["linear", "square", "exponential"],
                    "random_state":[0,5,10]
                    }
        elif model_name == 'GradientBoost':
            param = {"n_estimators":[80,90,100,110],
                    "max_features": ["auto","sqrt"],
                    "min_samples_split": sp_randint(5, 11),
                    "min_samples_leaf": sp_randint(1, 8),
                    "loss":["ls", "lad", "huber", "quantile"],
                    "learning_rate":[0.1,0.5,1],
                    "max_depth":[2,3,4,5],
                    "random_state":[0,5,10]
                    }
        else:
            print ('wrong model name')
            return
        
        self.model_dict[model_name] = general().hyperparameter_optimize(
            self.X_train,self.y_train,param,self.model_dict[model_name],n_iter_search).best_estimator_
        
        y_cal =  self.model_dict[model_name].predict(self.X_train)
        y_pred =  self.model_dict[model_name].predict(self.X_test)
        self.plot(y_cal,y_pred,model_name,save=save_plot)
        #prepare for blending
        self.base_predictions_train[model_name]  = y_cal
        self.base_predictions_test[model_name] = y_pred
        
        self.feature_dict[model_name]=self.model_dict[model_name].feature_importances_
        if save_model == True:
            joblib.dump(self.model_dict[model_name], "FL models/%s_%s.pkl"%(self.target,model_name))
        if interactive == True:
            self.plot_interactive(model_name)
        if feature_importance == True:
            general().feature_importance(pd.DataFrame(self.feature_dict),model_name,top_rank=20,dataset='FL')
        return
        
    def load_model(self,model_name,save_plot=False,interactive = False,feature_importance = False):
        self.model_dict[model_name] = joblib.load("FL models/%s_%s.pkl"%(self.target,model_name))
        self.feature_dict[model_name]=self.model_dict[model_name].feature_importances_
        y_cal =  self.model_dict[model_name].predict(self.X_train)
        y_pred =  self.model_dict[model_name].predict(self.X_test)
        self.plot(y_cal,y_pred,model_name,save=save_plot)
        #prepare for blending
        self.base_predictions_train[model_name]  = y_cal
        self.base_predictions_test[model_name] = y_pred
        if interactive == True:
            self.plot_interactive(y_cal,y_pred,model_name)
        if feature_importance == True:
            general().feature_importance(pd.DataFrame(self.feature_dict),model_name,top_rank=20,dataset='FL')
        return
    
    def blending(self,blend_type,feature_importance = True, save_plot=False,interactive =False):
        base_predictions_train = pd.DataFrame(self.base_predictions_train)
        base_predictions_test = pd.DataFrame(self.base_predictions_test)
        feature_dataframe = pd.DataFrame(self.feature_dict)
        if blend_type == 'uniform':
            Y_cal = np.mean(base_predictions_train.as_matrix(),axis = 1)
            Y_pred = np.mean(base_predictions_test.as_matrix(),axis = 1)
            feature_dataframe['%s blending'%blend_type] = feature_dataframe.mean(axis= 1)
            
        elif blend_type == 'linear':
            lr = LinearRegression()
            lr.fit(base_predictions_train.as_matrix(),self.y_train)
            Y_cal = lr.predict(base_predictions_train.as_matrix())
            Y_pred = lr.predict(base_predictions_test.as_matrix())
            lr_importance = [abs(i) for i in lr.coef_]
            importance_rate = [i/sum(lr_importance) for i in lr_importance]
            feature_dataframe['%s blending'%blend_type] = (feature_dataframe[list(feature_dataframe)[:-1]]*importance_rate).sum(axis=1)
            
        elif blend_type == 'any':
            gbr = GradientBoostingRegressor(n_estimators=100, max_depth=8,loss= 'lad')
            gbr.fit(base_predictions_train.as_matrix(),self.y_train)
            Y_cal = gbr.predict(base_predictions_train.as_matrix())
            Y_pred = gbr.predict(base_predictions_test.as_matrix())
            importance_rate = gbr.feature_importances_
            feature_dataframe['%s blending'%blend_type] = (feature_dataframe[list(feature_dataframe)[:-1]]*importance_rate).sum(axis=1)
            
        self.plot(Y_cal,Y_pred,'%s blending'%blend_type)
        if interactive == True:
            self.plot_interactive(Y_cal,Y_pred,'%s blending'%blend_type)        
        if feature_importance == True:
            general().feature_importance(feature_dataframe,'%s blending'%blend_type,top_rank=20,dataset='FL')
        return
        
    
class LC_models():
    def __init__(self):
        self.model_dict = {
                        'RandomForest':RandomForestClassifier(),
                        'ExtraTrees': ExtraTreesClassifier(),
                        'AdaBoost':AdaBoostClassifier(),
                        'GradientBoost':GradientBoostingClassifier()
                        }
        self.feature_dict = {}
        self.base_predictions_train = {}
        self.base_predictions_test = {}
        return
    
    def set_data(self):
        train_df = pd.read_csv('../../Data/Liquid crystal dataset/Demo data/train_set_interpretable.csv',index_col=0)
        test_df = pd.read_csv('../../Data/Liquid crystal dataset/Demo data/test_set.csv',index_col=0)[list(train_df)]
        feature_col = list(train_df)[1:]
        self.X_train = train_df[feature_col]
        self.y_train = train_df['LC']
        self.X_test = test_df[feature_col]
        self.y_test = test_df['LC']
        #Save features
        self.feature_dict['features'] = feature_col
        return
    
    def performance(self,y_cal,y_pred,model_name):
        print ('Model:%s'%model_name)
        print ('train:')
        train_performance = {'confusion matrix':confusion_matrix(self.y_train,y_cal),
                            'accuracy_score':accuracy_score(self.y_train,y_cal),
                            'precision':precision_score(self.y_train,y_cal),
                            'recall':recall_score(self.y_train,y_cal),
                            'F1':f1_score(self.y_train,y_cal),
                            'MCC':matthews_corrcoef(self.y_train,y_cal)}
        print (train_performance)
        print ('test:')
        test_performance = {'confusion matrix':confusion_matrix(self.y_test,y_pred),
                            'accuracy_score':accuracy_score(self.y_test,y_pred),
                            'precision':precision_score(self.y_test,y_pred),
                            'recall':recall_score(self.y_test,y_pred),
                            'F1':f1_score(self.y_test,y_pred),
                            'MCC':matthews_corrcoef(self.y_test,y_pred)}
        print (test_performance)
        print ()
        return train_performance,test_performance

    
    def build_model(self,model_name,save_model=False,n_iter_search=20,feature_importance = False):
        if model_name == 'RandomForest' or model_name == 'ExtraTrees':
            param = {"n_estimators":[80,90,100,110],
                     "max_features": ["auto","sqrt"],
                     "min_samples_split": sp_randint(5, 11),
                     "min_samples_leaf": sp_randint(1, 8),
                     "random_state":[0,5,10]
                    }
        elif model_name == 'AdaBoost':
            param = {"base_estimator": [tree.DecisionTreeClassifier(max_depth=5)],
                     "n_estimators":[80,90,100,110],
                     "learning_rate": [0.1,0.5,1],
                     "algorithm":['SAMME','SAMME.R'],
                     "random_state":[0,5,10]
                    }
        elif model_name == 'GradientBoost':
            param = {"n_estimators":[80,90,100,110],
                     "max_features": ["auto","sqrt"],
                     "min_samples_split": sp_randint(5, 11),
                     "min_samples_leaf": sp_randint(1, 8),
                     "learning_rate":[0.1,0.5,1],
                     "max_depth":[2,3,4,5],
                     "random_state":[0,5,10]
                    }
        else:
            print ('wrong model name')
            return
        self.model_dict[model_name] = general().hyperparameter_optimize(
            self.X_train,self.y_train,param,self.model_dict[model_name],n_iter_search).best_estimator_

        y_cal =  self.model_dict[model_name].predict(self.X_train)
        y_pred =  self.model_dict[model_name].predict(self.X_test)
        _,_ = self.performance(y_cal,y_pred,model_name)
        #prepare for blending
        self.base_predictions_train[model_name] = self.model_dict[model_name].predict_proba(self.X_train)[:,0]
        self.base_predictions_test[model_name] = self.model_dict[model_name].predict_proba(self.X_test)[:,0]

        self.feature_dict[model_name]=self.model_dict[model_name].feature_importances_
        if save_model == True:
            joblib.dump(self.model_dict[model_name], "LC models/%s.pkl"%model_name)
        if feature_importance == True:
            general().feature_importance(pd.DataFrame(self.feature_dict),model_name,top_rank=20,dataset='LC')
        return
    
    def load_model(self,model_name,feature_importance = False):
        self.model_dict[model_name] = joblib.load("LC models/%s.pkl"%model_name)
        y_cal =  self.model_dict[model_name].predict(self.X_train)
        y_pred =  self.model_dict[model_name].predict(self.X_test)
        _,_ = self.performance(y_cal,y_pred,model_name)
        #prepare for blending
        self.base_predictions_train[model_name] = self.model_dict[model_name].predict_proba(self.X_train)[:,0]
        self.base_predictions_test[model_name] = self.model_dict[model_name].predict_proba(self.X_test)[:,0]
        self.feature_dict[model_name]=self.model_dict[model_name].feature_importances_
        if feature_importance == True:
            general().feature_importance(pd.DataFrame(self.feature_dict),model_name,top_rank=20,dataset='LC')
        return
    
    def blending(self,blend_type,feature_importance = True):
        base_predictions_train = pd.DataFrame(self.base_predictions_train)
        base_predictions_test = pd.DataFrame(self.base_predictions_test)
        feature_dataframe = pd.DataFrame(self.feature_dict)
        if blend_type == 'uniform':
            cal_uniform = np.mean(base_predictions_train.as_matrix(),axis = 1)
            y_cal = np.where(cal_uniform < 0.5, 1, 0)
            pred_uniform = np.mean(base_predictions_test.as_matrix(),axis = 1)
            y_pred = np.where(pred_uniform < 0.5, 1, 0)
            feature_dataframe['%s blending'%blend_type] = feature_dataframe.mean(axis= 1)
        elif blend_type == 'linear':
            lr = LogisticRegression()
            lr.fit(base_predictions_train.as_matrix(),self.y_train)
            y_cal = lr.predict(base_predictions_train.as_matrix())
            y_pred = lr.predict(base_predictions_test.as_matrix())
            self.lr_coef = lr.coef_
            lr_importance = [abs(i) for i in lr.coef_[0]]
            importance_rate = [i/sum(lr_importance) for i in lr_importance]
            feature_dataframe['%s blending'%blend_type] = (feature_dataframe[list(feature_dataframe)[:-1]]*importance_rate).sum(axis=1)
        elif blend_type == 'any':
            gbr = GradientBoostingClassifier(n_estimators=100,max_depth=4,learning_rate = 0.2)
            gbr.fit(base_predictions_train.as_matrix(),self.y_train)
            y_cal = gbr.predict(base_predictions_train.as_matrix())
            y_pred = gbr.predict(base_predictions_test.as_matrix())
            importance_rate = gbr.feature_importances_
            feature_dataframe['%s blending'%blend_type] = (feature_dataframe[list(feature_dataframe)[:-1]]*importance_rate).sum(axis=1)
        _,_ = self.performance(y_cal,y_pred,'%s blending'%blend_type)
        if feature_importance == True:
            general().feature_importance(feature_dataframe,'%s blending'%blend_type,top_rank=20,dataset='LC')
        return
    
